# Supplementary material for: Genome-wide analysis of DNA methylation in Hirschsprung enteric precursor cells: unraveling the epigenetic landscape of enteric nervous system development
Source: Clin Epigenetics. 2021 Mar 9;13:51. doi: 10.1186/s13148-021-01040-6 (PMC7942176; doi:10.1186/s13148-021-01040-6)
Supplement: Supplementary file 2 — Additional file 2 Table S2 DMRs identified in HSCR patients versus controls. [file 13148_2021_1040_MOESM2_ESM.xlsx]

## Sheet: DMR_all
	Supplementary file 2: Table 2. DMRs identified in HSCR patients versus controls (3363)
	seqnames	start	end	width	beta	pval	qval
1	chr16	46398598	46398738	141	-0.452634186483629	2.36802222783531e-05	0.12144270438663
2	chr16	34592707	34592898	192	-0.454904560321865	2.6311358087059e-05	0.12144270438663
3	chr7	102933917	102934017	101	-1.42799746146863	3.94670371305885e-05	0.12144270438663
4	chr16	46398304	46398366	63	-0.392971653024105	3.94670371305885e-05	0.12144270438663
5	chr14	69573166	69573468	303	-1.18356836686949	4.47293087480003e-05	0.12144270438663
6	chr16	46399815	46400679	865	-0.435607831601121	4.47293087480003e-05	0.12144270438663
7	chr16	46389873	46390023	151	-0.339004511126838	4.99915803654121e-05	0.12144270438663
8	chr1	143193599	143193710	112	-0.376546049763609	4.99915803654121e-05	0.12144270438663
9	chr16	46398880	46399756	877	-0.382079306510175	4.99915803654121e-05	0.12144270438663
10	chr16	46390759	46390909	151	-0.396243769278217	5.78849877915298e-05	0.126300412562095
11	chr4	173516396	173516792	397	-1.02186788967669	5.78849877915298e-05	0.126300412562095
12	chr1	125179210	125179599	390	-0.359789105100163	6.05161236002357e-05	0.126300412562095
13	chr2	212832689	212832959	271	-1.45115105303809	6.57783952176476e-05	0.126300412562095
14	chr16	34592963	34593336	374	-0.379477883341606	6.84095310263535e-05	0.126300412562095
15	chrX	130339728	130339836	109	-0.79446493690194	6.84095310263535e-05	0.126300412562095
16	chr16	34582214	34582387	174	-0.434033013223522	8.68274816872948e-05	0.153827425556398
17	chr1	125182646	125182711	66	-0.377522144794972	9.99831607308243e-05	0.153827425556398
18	chr1	143214963	143215896	934	-0.537280896684884	9.99831607308243e-05	0.153827425556398
19	chr16	34583521	34583694	174	-0.49074195122427	0.000128925654626589	0.175772335296438
20	chr2	94208533	94208570	38	-0.564477330062289	0.000144712469478825	0.175772335296438
21	chr6	169252395	169252717	323	-1.62257823520185	0.000144712469478825	0.175772335296438
22	chr1	143255990	143256090	101	-0.353098712321304	0.000149974741096236	0.177493183334305
23	chr16	46392238	46392390	153	-0.542239957098295	0.00016049928433106	0.183645065170025
24	chr17	63438116	63438328	213	-0.823931459674956	0.000184179506609413	0.19160960025446
25	chr1	143214678	143216553	1876	-0.495611755979514	0.000186810642418119	0.19160960025446
26	chr16	34585810	34586302	493	-0.475015409843505	0.00020522859307906	0.201543211535258
27	chr21	5217431	5218931	1501	-0.561218803537778	0.00021838427212259	0.20570907069572
28	chr16	46393323	46394099	777	-0.331045770310122	0.000236802222783531	0.208676196269983
29	chr8	12543980	12547221	3242	-0.459989382253126	0.000239433358592237	0.208676196269983
30	chr16	38276098	38276438	341	-0.523337642458933	0.000242064494400943	0.208676196269983
31	chr2	104801511	104803405	1895	-1.47813725772349	0.000247326766018355	0.208676196269983
32	chr2	90392089	90392537	449	-0.519753508814497	0.000249957901827061	0.208676196269983
33	chr5	172661743	172662291	549	1.29916222213511	0.000255220173444473	0.208676196269983
34	chr7	59966920	59967260	341	-0.506755235393993	0.000271006988296708	0.208676196269983
35	chr16	46399716	46400033	318	-0.42139278621622	0.000273638124105414	0.208676196269983
36	chr16	46390697	46390833	137	-0.392318164246892	0.000278900395722826	0.208676196269983
37	chr2	71785734	71785856	123	-1.33999699270117	0.000281531531531532	0.208676196269983
38	chr1	211529667	211529771	105	-1.36974436027469	0.000281531531531532	0.208676196269983
39	chr1	125178851	125178955	105	-0.305220584609591	0.000297318346383767	0.208676196269983
40	chr2	90390272	90390621	350	-0.564848277683049	0.000297318346383767	0.208676196269983
41	chr16	34595200	34595494	295	-0.492538752924996	0.000302580618001179	0.208676196269983
42	chr15	20344112	20351321	7210	-0.399740311728295	0.000307842889618591	0.208676196269983
43	chr17	22463290	22464325	1036	-0.933294065567879	0.000315736297044708	0.208676196269983
44	chr14	19679494	19679776	283	-0.854401705579805	0.000355203334175297	0.221550879624257
45	chr1	143264045	143264372	328	-0.540391914098392	0.000360465605792709	0.22183534001291
46	chr21	10357808	10359331	1524	-0.69949521118493	0.000373621284836238	0.222417537247423
47	chr8	62948269	62948357	89	-1.33183647980587	0.000386776963879768	0.222417537247423
48	chr16	34595882	34596192	311	-0.568343719608445	0.000410457186158121	0.222417537247423
49	chr1	143213965	143214472	508	-0.426456428614724	0.000410457186158121	0.222417537247423
50	chr21	7940367	7940488	122	-0.744298509987652	0.000410457186158121	0.222417537247423
51	chr6	167577204	167579697	2494	-0.941876267111717	0.000410457186158121	0.222417537247423
52	chr1	177032680	177032837	158	0.719202627891864	0.000413088321966827	0.222417537247423
53	chrY	56867641	56875118	7478	-0.400765640028547	0.000428875136819062	0.222417537247423
54	chr7	294613	294754	142	-0.921665695101368	0.000428875136819062	0.222417537247423
55	chr1	125182419	125182510	92	-0.318077230671807	0.000428875136819062	0.222417537247423
56	chr19	51949183	51949219	37	-0.562383318219409	0.00043676854424518	0.223994321424228
57	chr16	46390493	46390611	119	-0.256283647450278	0.000457817630714827	0.226266933436141
58	chr16	46387207	46387302	96	-0.424620836254029	0.000457817630714827	0.226266933436141
59	chr4	8394050	8394573	524	-1.37121751722785	0.000457817630714827	0.226266933436141
60	chr2	96116017	96116152	136	0.79283402924589	0.000465711038140945	0.226266933436141
61	chr8	85773604	85774377	774	-0.478296747053607	0.000486760124610592	0.231617528984809
62	chr1	143222663	143222969	307	-0.396814468358604	0.000520964890123769	0.245363831311762
63	chr21	9767823	9772063	4241	-0.614075699136194	0.000534120569167298	0.246528689904858
64	chr20	22676534	22677412	879	-1.26174153687514	0.000563063063063063	0.248613838225459
65	chr15	20282724	20291739	9016	-0.492061394185909	0.000568325334680475	0.248613838225459
66	chr2	498395	499327	933	-1.35873641972499	0.000570956470489181	0.248613838225459
67	chr2	90401106	90401168	63	-0.912524993150291	0.000581481013724004	0.250830258592945
68	chr12	130576710	130576786	77	-1.01422103072205	0.00059726782857624	0.252821630041256
69	chr10	2636874	2637653	780	-1.3556232003472	0.000602530100193652	0.252821630041256
70	chr12	6385168	6385291	124	1.03467092088342	0.00064199713732424	0.264191146384949
71	chr3	196001818	196003734	1917	-0.699728100336867	0.000652521680559064	0.264191146384949
72	chr10	117548135	117548361	227	-1.09184373100601	0.000652521680559064	0.264191146384949
73	chr3	38039819	38039918	100	-1.01346735078355	0.00068672644607224	0.268398581963728
74	chr1	247430893	247431526	634	-1.07477885482537	0.00068672644607224	0.268398581963728
75	chr4	49511624	49512829	1206	-0.436723064608551	0.000691988717689652	0.268398581963728
76	chr5	133696363	133697826	1464	-0.728409678428549	0.000705144396733182	0.271222039796806
77	chr2	109171002	109172443	1442	-0.963751526702273	0.000726193483202829	0.276730096881008
78	chr2	90382709	90383563	855	-0.458760767332991	0.000731455754820241	0.276730096881008
79	chr9	138060816	138064430	3615	-0.686964953497528	0.000760398248716006	0.285340988355577
80	chr1	143254692	143255316	625	-0.379212792806374	0.000784078470994359	0.288623570165626
81	chr16	34573935	34574063	129	-0.54896677235436	0.000794603014229182	0.288623570165626
82	chr22	11025301	11029860	4560	-0.426938404108784	0.000807758693272712	0.288623570165626
83	chr12	113111118	113116108	4991	-0.770904000537475	0.000823545508124947	0.288623570165626
84	chr16	26542267	26543165	899	-0.779246031566054	0.000828807779742359	0.288623570165626
85	chr1	125179765	125179862	98	-0.3110338857485	0.000855119137829418	0.288623570165626
86	chr5	136303887	136304889	1003	-0.871847200806915	0.000855119137829418	0.288623570165626
87	chr1	122829685	122830133	449	-0.526111420834539	0.000857750273638124	0.288623570165626
88	chr21	10419737	10420626	890	-0.849471301460898	0.00086038140944683	0.288623570165626
89	chr2	1591756	1591819	64	-0.883263424736497	0.000863012545255536	0.288623570165626
90	chr9	100854372	100854593	222	-1.15863545862683	0.000870905952681654	0.288623570165626
91	chr7	155478897	155482740	3844	-1.00513241676769	0.000878799360107771	0.288623570165626
92	chr13	16229743	16231660	1918	-0.452940652041767	0.000884061631725183	0.288623570165626
93	chr21	10343805	10347009	3205	-0.469550226751112	0.000884061631725183	0.288623570165626
94	chr16	88681504	88681567	64	-1.00523477814521	0.000897217310768713	0.288623570165626
95	chr9	131503097	131504118	1022	-1.23251305892246	0.00090511071819483	0.288623570165626
96	chr16	34594349	34594499	151	-0.482178044252008	0.00090511071819483	0.288623570165626
97	chr9	68307778	68307828	51	-1.27930815906751	0.000939315483708007	0.288623570165626
98	chr6	166306565	166307057	493	-0.742313479448	0.000947208891134125	0.288623570165626
99	chr21	43269728	43271360	1633	-1.15719821567718	0.000947208891134125	0.288623570165626
100	chr1	7096930	7098489	1560	-1.01555643784271	0.000952471162751537	0.288623570165626
101	chr10	124172228	124172441	214	-1.04244551171542	0.00096299570598636	0.288623570165626
102	chr12	130536538	130539990	3453	-0.992018849506259	0.00096299570598636	0.288623570165626
103	chr16	46394246	46394714	469	-0.313136769864221	0.00096299570598636	0.288623570165626
104	chr17	10806729	10808162	1434	-0.987886930376403	0.000970889113412478	0.289111986572041
105	chr1	4175343	4177979	2637	-0.827140211513722	0.000994569335690831	0.289363480822463
106	chr7	60032417	60032691	275	-0.342568865420658	0.000994569335690831	0.289363480822463
107	chr2	90392602	90394189	1588	-0.405502346573171	0.000997200471499537	0.289363480822463
108	chr1	123142862	123142983	122	-0.422155796661076	0.00100772501473436	0.289363480822463
109	chr16	34586856	34586932	77	-0.296451042898265	0.00101298728635177	0.289363480822463
110	chr21	5223187	5224871	1685	-0.71294086279492	0.00101561842216048	0.289363480822463
111	chr4	49510339	49511591	1253	-0.483726058701064	0.00102877410120401	0.291031332997544
112	chr1	143193311	143193395	85	-0.270189816864273	0.00105508545929107	0.291031332997544
113	chrX	30804826	30806079	1254	-1.05989693573271	0.00105771659509977	0.291031332997544
114	chr16	34595076	34595154	79	-0.482719274117818	0.00105771659509977	0.291031332997544
115	chr21	10419720	10420149	430	-0.704685838209027	0.00106297886671718	0.291031332997544
116	chr10	38835563	38836063	501	-1.10349631809268	0.00106561000252589	0.291031332997544
117	chr20	40692739	40692787	49	-1.35971103858897	0.00109455249642166	0.296859944056206
118	chr10	65409621	65409822	202	-1.15544147457997	0.00109981476803907	0.296859944056206
119	chr10	86363106	86364004	899	-1.00310852446306	0.00112086385450871	0.297325241774162
120	chr2	90398246	90398824	579	-0.423640934353858	0.00112086385450871	0.297325241774162
121	chr21	9873042	9874514	1473	-0.56847612909611	0.00112086385450871	0.297325241774162
122	chr11	5171098	5171299	202	-0.919445705106902	0.00112875726193483	0.297708115324938
123	chr21	7954979	7955619	641	-0.717169293308994	0.00116296202744801	0.3022573975845
124	chr18	53048304	53048423	120	-1.01378005966452	0.00117348657068283	0.3022573975845
125	chr15	23678113	23678298	186	-1.24208642958472	0.00117611770649154	0.3022573975845
126	chr11	134512893	134516604	3712	-0.6397200992368	0.00117611770649154	0.3022573975845
127	chr16	34584847	34584919	73	-0.395356240189072	0.00117874884230024	0.3022573975845
128	chr1	124319038	124319563	526	-0.363053043865527	0.00119190452134377	0.302272225753534
129	chr2	161280180	161281254	1075	-0.49156094493294	0.0012024290645786	0.302946746268821
130	chr21	8992825	8999277	6453	-0.575577526568991	0.00120769133619601	0.302946746268821
131	chr22	11298259	11309429	11171	-0.484395620212317	0.0012471583733266	0.307362720896057
132	chr14	100824290	100824355	66	-1.3297610340962	0.00125242064494401	0.307362720896057
133	chr8	43548438	43548629	192	-0.898643242662156	0.00126557632398754	0.307362720896057
134	chr8	95201399	95201538	140	-1.07133768851645	0.00127346973141366	0.307362720896057
135	chr1	248650724	248650863	140	-1.04852644580644	0.00127873200303107	0.307362720896057
136	chr1	4706500	4708117	1618	-1.13645037609466	0.00127873200303107	0.307362720896057
137	chr3	10844219	10844264	46	-1.53184752566473	0.00128662541045719	0.307362720896057
138	chr21	8436348	8436376	29	1.55178094725907	0.00128662541045719	0.307362720896057
139	chr10	123666763	123669490	2728	-0.863875436664378	0.0012918876820746	0.307362720896057
140	chr21	40197142	40198150	1009	-0.804706679451236	0.00132083017597036	0.309618776035219
141	chr6	28335088	28337102	2015	-0.736415623690815	0.00132872358339648	0.309618776035219
142	chr1	123365175	123365284	110	-0.838963294102141	0.00135503494148354	0.309618776035219
143	chr2	97723943	97724351	409	-0.643994959163451	0.00135503494148354	0.309618776035219
144	chr11	17713523	17713740	218	-0.816018804849709	0.00135503494148354	0.309618776035219
145	chr8	11660803	11660955	153	-1.03787854036676	0.00135503494148354	0.309618776035219
146	chr9	41269209	41269316	108	0.567455693027688	0.00135503494148354	0.309618776035219
147	chr1	162367344	162367461	118	-1.39938197673635	0.0013813462995706	0.312040282104534
148	chr17	78131527	78131585	59	-0.648201012448947	0.0013813462995706	0.312040282104534
149	chr1	123146069	123148459	2391	-0.299046723907842	0.00139713311442283	0.312040282104534
150	chr16	46386825	46386910	86	-0.484851661289867	0.00139976425023154	0.312040282104534
151	chrX	115728885	115729230	346	0.668760616889061	0.00140765765765766	0.312040282104534
152	chr17	21297564	21298694	1131	-0.876824984980651	0.00143923128736213	0.312040282104534
153	chr16	88916509	88920719	4211	-0.417179325824945	0.00144449355897954	0.312040282104534
154	chr16	87392150	87392197	48	-0.229901995310628	0.00144449355897954	0.312040282104534
155	chr16	22673157	22678570	5414	-0.583476480175218	0.00144449355897954	0.312040282104534
156	chr14	76268183	76268263	81	-0.760563673393026	0.00145238696640566	0.312040282104534
157	chr14	19390250	19390467	218	-0.787032805009231	0.00146028037383178	0.312040282104534
158	chr19	3057417	3059794	2378	-0.885328417617235	0.00146028037383178	0.312040282104534
159	chr5	30175535	30176620	1086	-1.08809564186361	0.00148659173191883	0.31619874644445
160	chr12	130137610	130138935	1326	-0.867933393678096	0.0015155342258146	0.320167129746569
161	chr5	968637	969831	1195	-1.08649035715998	0.00152605876904942	0.320167129746569
162	chr6	125759389	125759527	139	1.07464054396535	0.00153921444809295	0.321372396761125
163	chr19	9077104	9077197	94	-1.19403237615563	0.00154710785551907	0.321372396761125
164	chr13	113088813	113088925	113	-0.734772501796735	0.00156289467037131	0.321372396761125
165	chr1	17952256	17952682	427	-0.923492904253028	0.00156552580618001	0.321372396761125
166	chr21	10524285	10525478	1194	-0.79489570903644	0.00158920602845836	0.321372396761125
167	chr7	56483499	56485593	2095	-0.730962472064062	0.00159183716426707	0.321372396761125
168	chrX	46574202	46574559	358	-0.876098634185455	0.00159183716426707	0.321372396761125
169	chr18	13912390	13915601	3212	-1.20392327443337	0.00161025511492801	0.321744307725616
170	chr10	3535178	3535225	48	1.18052459557554	0.00162604192978025	0.322985915921887
171	chr13	39536511	39537247	737	1.01990217328235	0.00163656647301507	0.322985915921887
172	chr7	138365786	138366743	958	-0.917311158501019	0.00164445988044119	0.322985915921887
173	chr16	46384467	46384829	363	-0.588471547379946	0.00167340237433695	0.326189082030204
174	chr1	4591995	4593032	1038	-1.15323996321135	0.00167603351014566	0.326189082030204
175	chr2	3448698	3448772	75	-1.26534120063811	0.00172602509051107	0.326501697039463
176	chr1	143184615	143184710	96	-0.544363495367944	0.00172602509051107	0.326501697039463
177	chr8	3113339	3113389	51	-1.0979994399927	0.00176286099183295	0.329699872150047
178	chr20	29078973	29079197	225	-0.631984291465398	0.00177864780668519	0.329699872150047
179	chr21	9752277	9756743	4467	-0.771847721462069	0.00177864780668519	0.329699872150047
180	chr3	43922522	43923543	1022	-0.846643783291418	0.00179969689315484	0.331557859595243
181	chr10	52778701	52778772	72	-1.03957258727983	0.00181022143638966	0.331557859595243
182	chr1	18019324	18020237	914	-0.999500702922667	0.00186021301675507	0.334549059210677
183	chr14	99065477	99066489	1013	-0.697351770533959	0.00187863096741601	0.334549059210677
184	chr17	1029625	1029855	231	0.983171275560035	0.00187863096741601	0.334549059210677
185	chr19	30162788	30164039	1252	-0.944270031084318	0.00188389323903343	0.334549059210677
186	chr8	144581213	144581242	30	-1.06297657438025	0.00188915551065084	0.334549059210677
187	chr8	6679834	6680021	188	0.7863120684903	0.00189178664645954	0.334549059210677
188	chr7	98557872	98559678	1807	-0.816695243657678	0.00190757346131178	0.336053285039338
189	chr16	34591534	34591668	135	-0.444286952318742	0.00192862254778143	0.337748200501683
190	chr11	33015119	33015682	564	-0.748740025491244	0.00193388481939884	0.337748200501683
191	chr5	132073904	132075695	1792	0.724935507982651	0.00195493390586849	0.337947300971033
192	chr6	168239852	168240858	1007	-1.01010080936446	0.00195493390586849	0.337947300971033
193	chr7	57649377	57649963	587	-1.02876586789156	0.00197861412814684	0.338784813713255
194	chr17	48554509	48554679	171	-0.776286453136806	0.00198913867138166	0.338784813713255
195	chr1	2980429	2980498	70	-1.11530481705239	0.00198913867138166	0.338784813713255
196	chr9	137462023	137462303	281	-1.02400664861484	0.00200229435042519	0.339011067294272
197	chr1	143255546	143255647	102	-0.380592613974964	0.00205491706659931	0.339011067294272
198	chr5	43000408	43000472	65	-0.406582266979143	0.00205754820240802	0.339011067294272
199	chr11	60794076	60795096	1021	-0.930721209512601	0.00206017933821672	0.339011067294272
200	chr13	16658085	16659383	1299	-0.940554495830486	0.00206807274564284	0.339011067294272
201	chr8	138860246	138862463	2218	-0.808886017399114	0.00207070388145155	0.339011067294272
202	chr2	90394891	90395525	635	-0.815240873395018	0.00207596615306896	0.339011067294272
203	chr7	34225275	34226381	1107	-0.969947721462681	0.00209175296792119	0.339011067294272
204	chr16	1533986	1534202	217	-0.932872739442193	0.00211017091858213	0.339011067294272
205	chr21	10420504	10425486	4983	-0.463984662180461	0.00211806432600825	0.339011067294272
206	chr6	59079542	59079709	168	-0.537444917434407	0.00211806432600825	0.339011067294272
207	chr5	3236809	3237637	829	-1.1022356889547	0.00213122000505178	0.339011067294272
208	chr7	139539445	139540010	566	-1.02189715271759	0.00214437568409531	0.339011067294272
209	chr16	46388008	46388535	528	-0.489470230761655	0.00214437568409531	0.339011067294272
210	chr5	140836045	140836071	27	-1.22635383094814	0.00217068704218237	0.339011067294272
211	chr16	583661	583967	307	0.837523578517976	0.00217331817799108	0.339011067294272
212	chr1	634128	634314	187	-0.770493963435575	0.00219173612865202	0.339011067294272
213	chr2	238691567	238693756	2190	0.566299147900224	0.00219699840026943	0.339011067294272
214	chr1	143219675	143219760	86	-0.396259138592873	0.00220226067188684	0.339011067294272
215	chr11	69981393	69982443	1051	-0.907486924510879	0.00220489180769555	0.339011067294272
216	chr20	48512550	48512757	208	-0.809330388541592	0.00221541635093037	0.339011067294272
217	chr4	49120117	49121005	889	-0.763985891251315	0.00223383430159131	0.339011067294272
218	chr20	40689956	40692139	2184	-0.815154328087953	0.00223646543740002	0.339011067294272
219	chr7	130471932	130472016	85	-0.779001692864891	0.00223909657320872	0.339011067294272
220	chrX	1133928	1135234	1307	-0.708687492004569	0.00224698998063484	0.339011067294272
221	chr2	90381692	90382618	927	-0.308996100124562	0.00224962111644355	0.339011067294272
222	chr16	29138326	29139155	830	-0.883622440022558	0.00225488338806096	0.339011067294272
223	chr5	139840073	139840167	95	-0.948049903502756	0.00225488338806096	0.339011067294272
224	chr2	13167204	13168328	1125	-0.741093915419385	0.00226540793129578	0.339487559989896
225	chr16	33336595	33339840	3246	-0.42854218651584	0.0022733013387219	0.339567950129605
226	chr5	8217099	8217237	139	-0.551050613189295	0.00228908815357414	0.340823073601186
227	chr17	38575541	38576740	1200	-0.735936219137585	0.00230750610423508	0.341752225805964
228	chr16	34591879	34592074	196	-0.688913248486863	0.00231013724004378	0.341752225805964
229	chr2	1450099	1450911	813	-0.897922848388286	0.00236802222783531	0.34599713891285
230	chr1	125182983	125183179	197	-0.467737571136938	0.00238380904268755	0.34599713891285
231	chr16	34584991	34585253	263	-0.399729490619311	0.00238380904268755	0.34599713891285
232	chr9	137169069	137169114	46	-0.178966479592003	0.00242327607981814	0.348816739702407
233	chr12	99718263	99718798	536	-1.06987191545714	0.00245748084533131	0.349101352059425
234	chr10	5575361	5575855	495	-0.883273282126483	0.00246800538856614	0.349101352059425
235	chr17	17054305	17056046	1742	0.914894558208345	0.00246800538856614	0.349101352059425
236	chr15	92344968	92347490	2523	-0.953403751546787	0.00250221015407931	0.34969646202897
237	chr4	6446333	6446555	223	-1.18006044672979	0.00250221015407931	0.34969646202897
238	chr6	353493	355082	1590	-0.359260035678363	0.00251273469731414	0.34969646202897
239	chr8	57142831	57142940	110	-0.803323026892298	0.00251536583312284	0.34969646202897
240	chr5	49626704	49626862	159	-0.791368812764461	0.00252325924054896	0.349740400921255
241	chr1	143256376	143256675	300	-0.3092557972875	0.00256009514187084	0.350566900198231
242	chr1	122547483	122548419	937	-0.852082935902123	0.00256009514187084	0.350566900198231
243	chr15	31393241	31393604	364	-1.16199926541949	0.00256272627767955	0.350566900198231
244	chr10	70997114	70998451	1338	-1.15454646071852	0.00256798854929696	0.350566900198231
245	chr19	56837837	56838522	686	1.05934593701287	0.00259166877157531	0.350566900198231
246	chr12	34368262	34368449	188	-1.10235052842095	0.00260482445061884	0.350566900198231
247	chr1	181920193	181920809	617	-1.17245294898949	0.00261008672223625	0.350566900198231
248	chr12	129365673	129367619	1947	-0.904301430539646	0.00261008672223625	0.350566900198231
249	chr1	123394922	123395181	260	-0.552290007821745	0.0026311358087059	0.350566900198231
250	chr12	3363335	3365546	2212	-0.811490380728192	0.00263639808032331	0.350566900198231
251	chr8	132451656	132453938	2283	-0.773145308831541	0.00263902921613202	0.350566900198231
252	chr8	127793983	127794677	695	-0.146247640394709	0.00265218489517555	0.350566900198231
253	chr11	62926023	62926550	528	-0.842170318115791	0.00265744716679296	0.350566900198231
254	chr8	85655881	85655976	96	-0.42836921126958	0.00266534057421908	0.350566900198231
255	chr9	63817443	63817919	477	-1.0147442208418	0.00266534057421908	0.350566900198231
256	chr22	26353680	26355630	1951	-0.824027420699101	0.00266797171002778	0.350566900198231
257	chr10	42081762	42081808	47	-0.50167395978407	0.0026758651174539	0.350566900198231
258	chr5	54517603	54518332	730	0.0853907647262265	0.00272848783362802	0.355751650985692
259	chr10	121357571	121357746	176	-0.681635180245881	0.00273901237686284	0.356117902159103
260	chr2	85309915	85310183	269	-1.02373810264362	0.0027653237349499	0.357936391876382
261	chr11	70717026	70717099	74	-1.06967271004289	0.00279689736465437	0.357936391876382
262	chr1	123097945	123099830	1886	-0.517535638540299	0.00279689736465437	0.357936391876382
263	chr15	20269486	20270196	711	-0.648143002825743	0.00279952850046308	0.357936391876382
264	chr22	48502843	48506159	3317	-0.768819012619366	0.00282320872274143	0.359966911068656
265	chr21	10329677	10331139	1463	-0.568488588634409	0.00288372484634167	0.364960627245236
266	chr12	131293584	131294095	512	-1.08587862537245	0.00292319188347226	0.364960627245236
267	chr15	20365238	20366720	1483	-0.965472750906605	0.00292582301928096	0.364960627245236
268	chr9	16441174	16442934	1761	-0.99453562502282	0.00292845415508967	0.364960627245236
269	chr7	2489681	2490514	834	-0.974120974806818	0.00294950324155932	0.364960627245236
270	chr7	156549370	156550182	813	-0.746631367019684	0.00295739664898543	0.364960627245236
271	chr5	114858036	114858147	112	-1.00209137129357	0.00296529005641155	0.364960627245236
272	chr2	119017932	119021261	3330	-0.885690994491189	0.00296792119222026	0.364960627245236
273	chr9	92098122	92098238	117	-1.27861277050874	0.00296792119222026	0.364960627245236
274	chr17	29053566	29055188	1623	-0.853145612546276	0.00297581459964638	0.364960627245236
275	chr16	10238436	10240789	2354	-0.909434919000428	0.00297581459964638	0.364960627245236
276	chr3	75669165	75669363	199	-0.371192309080136	0.00298107687126379	0.364960627245236
277	chr3	182359743	182360210	468	-1.04583466216054	0.00299949482192473	0.364960627245236
278	chr3	26160335	26162054	1720	-0.988277123307098	0.00300212595773343	0.364960627245236
279	chr16	8053206	8053835	630	-1.06056130298146	0.00300212595773343	0.364960627245236
280	chr21	10448266	10452697	4432	-0.562612935522607	0.00301528163677696	0.364960627245236
281	chr9	137278793	137278830	38	-1.01538116535194	0.00302054390839438	0.364960627245236
282	chr21	41875608	41876020	413	0.784902951441414	0.00303633072324661	0.364960627245236
283	chr19	7526912	7527140	229	0.372041074233276	0.00303633072324661	0.364960627245236
284	chr16	31338327	31339246	920	-0.962895776391567	0.00306001094552496	0.36652475122373
285	chr13	16820270	16821402	1133	-0.515391452761873	0.00307053548875979	0.36652475122373
286	chr2	579299	580694	1396	-0.732117365442729	0.00311789593331649	0.370259761960264
287	chr6	168156268	168157037	770	-1.08678759408387	0.0031205270691252	0.370259761960264
288	chr12	2230284	2230376	93	-1.03053165719375	0.00314157615559485	0.37136383658783
289	chr14	101457597	101457654	58	-0.568395623455365	0.00316262524206449	0.37136383658783
290	chrX	58264508	58264623	116	-0.993149743736327	0.00317578092110802	0.37136383658783
291	chr1	20355602	20357466	1865	-1.10351329551238	0.00317841205691673	0.37136383658783
292	chr17	73336525	73337209	685	0.935639732280851	0.00317841205691673	0.37136383658783
293	chr5	141484669	141485525	857	-0.947313214938593	0.00319156773596026	0.37136383658783
294	chr16	28623636	28623674	39	-0.459837094854271	0.00319419887176897	0.37136383658783
295	chr10	129203241	129203502	262	-1.10414082024986	0.00319419887176897	0.37136383658783
296	chr2	85243198	85243813	616	-1.02104945408599	0.00326260840279532	0.374423594698142
297	chr10	120183244	120184096	853	-1.27598818567431	0.00326260840279532	0.374423594698142
298	chr12	123762565	123762654	90	-0.331262111516268	0.00326787067441273	0.374423594698142
299	chr22	11360758	11362675	1918	-0.570528667077177	0.00327313294603014	0.374423594698142
300	chr12	131223602	131223663	62	-0.466612283710334	0.00328891976088238	0.374423594698142
301	chr4	7811389	7812708	1320	-0.872903654052674	0.00329418203249979	0.374423594698142
302	chr3	34034071	34034592	522	-1.12273889348073	0.0032968131683085	0.374423594698142
303	chr22	11036479	11044499	8021	-0.298101703893566	0.0032994443041172	0.374423594698142
304	chr10	129334387	129334497	111	-0.958945198745972	0.00331786225477814	0.374423594698142
305	chr22	49662177	49662927	751	-0.807652999476708	0.00333101793382167	0.374669949299869
306	chr2	89812843	89814432	1590	-0.66995638936929	0.00333628020543908	0.374669949299869
307	chr7	332357	332415	59	-1.0663710915797	0.00336522269933485	0.376990385655177
308	chr16	46391296	46391620	325	-0.316420360045571	0.00337837837837838	0.376990385655177
309	chr11	69086422	69086490	69	-0.940663794897886	0.0033889029216132	0.376990385655177
310	chr11	115990159	115990614	456	-0.862096151971492	0.00340995200808285	0.376990385655177
311	chr8	37693879	37694159	281	-1.11107940058053	0.00342310768712638	0.376990385655177
312	chr1	143232445	143232822	378	-0.356768385107164	0.0034336322303612	0.376990385655177
313	chrY	56858037	56860414	2378	-0.45433462834487	0.00343889450197861	0.376990385655177
314	chr11	69009128	69010345	1218	-0.935920378815012	0.00344678790940473	0.376990385655177
315	chr20	17453822	17453927	106	-1.05365660388301	0.00347309926749179	0.378362765317778
316	chr7	155870714	155871691	978	-1.13524676000779	0.0034757304033005	0.378362765317778
317	chr20	24143912	24144524	613	-0.793630006546971	0.00349414835396144	0.378581951702921
318	chr1	30887548	30887635	88	-1.15723571329424	0.00353887766270944	0.381556031689155
319	chr17	11271454	11274597	3144	-1.00758412615629	0.00353887766270944	0.381556031689155
320	chr18	74314894	74315141	248	0.647743547784617	0.00355466447756167	0.381556031689155
321	chr16	46400727	46400890	164	-0.416323072032054	0.00355466447756167	0.381556031689155
322	chr1	143264591	143264782	192	-0.347949094704211	0.0035651890207965	0.381797829336156
323	chr4	3458297	3459072	776	-0.623373183826857	0.0036125494653532	0.383503277010409
324	chr16	5733465	5735380	1916	-0.84178963153486	0.00362044287277932	0.383503277010409
325	chr19	13985608	13986424	817	-0.961686986910166	0.00362570514439673	0.383503277010409
326	chr16	3983222	3984278	1057	-0.563138034962445	0.00362570514439673	0.383503277010409
327	chr13	111976409	111976466	58	-0.964514428446422	0.00363096741601415	0.383503277010409
328	chr6	357267	358055	789	-0.622844768178485	0.00364149195924897	0.38373676454588
329	chr11	126537569	126540754	3186	-0.737279832393309	0.00368359013218826	0.387288806699958
330	chr14	19678929	19679183	255	-0.8514975647563	0.00370463921865791	0.387735437134636
331	chr18	13186028	13186141	114	0.755093538169691	0.00374147511997979	0.390704809135265
332	chr1	235541225	235542328	1104	-0.860121533280483	0.0037914667003452	0.395031460544319
333	chr22	10760591	10761733	1143	-0.570860940094843	0.00386513850298897	0.397691493485886
334	chr13	16123271	16124317	1047	-0.742470270719576	0.00387303191041509	0.397691493485886
335	chr15	23074101	23074204	104	-0.982079241432975	0.00388355645364991	0.397691493485886
336	chr15	20294680	20295148	469	-0.324411287287396	0.00388881872526732	0.397691493485886
337	chr19	4247170	4250237	3068	0.0918847567556895	0.00390460554011956	0.397691493485886
338	chr15	78929862	78931446	1585	-0.796683402703432	0.00390723667592826	0.397691493485886
339	chr10	70552598	70553068	471	-0.880432734802519	0.00391249894754568	0.397691493485886
340	chr1	143203317	143203886	570	-0.628422634413523	0.00391513008335438	0.397691493485886
341	chr14	105011132	105011572	441	-0.804456229175151	0.00392039235497179	0.397691493485886
342	chr5	93588640	93588660	21	-1.07593670250033	0.00392039235497179	0.397691493485886
343	chr3	26346654	26346755	102	-0.835369814826107	0.00392039235497179	0.397691493485886
344	chr10	121291468	121292927	1460	-0.970902848984127	0.00397038393533721	0.401531567457762
345	chr10	128718892	128719365	474	-0.942376210175503	0.00397564620695462	0.401531567457762
346	chr10	86122152	86123555	1404	-0.918670913123902	0.00399406415761556	0.402510972181013
347	chr2	3610077	3610377	301	-0.704759704293827	0.00401774437989391	0.40313697738779
348	chr5	1897697	1899333	1637	-0.923778641032288	0.00401774437989391	0.40313697738779
349	chr2	90394695	90394816	122	-0.437579062090164	0.00404142460217227	0.403764346197268
350	chr4	997869	998516	648	-0.849063411677341	0.00406773596025932	0.403764346197268
351	chr7	63114328	63114471	144	-0.728191985228667	0.00406773596025932	0.403764346197268
352	chr1	124128993	124129451	459	-0.895662876041152	0.00406773596025932	0.403764346197268
353	chr9	136493024	136493121	98	-0.881972726999193	0.00410983413319862	0.404552806384996
354	chr22	11582884	11584903	2020	-0.658705204611465	0.00410983413319862	0.404552806384996
355	chr10	42083251	42083483	233	-0.729234151793994	0.00411772754062474	0.404552806384996
356	chr19	51099041	51099131	91	-0.919881958827295	0.00412298981224215	0.404552806384996
357	chr7	154104808	154106630	1823	-1.05701613604077	0.00413614549128568	0.404552806384996
358	chr15	23566264	23567211	948	-0.782216085408847	0.00413614549128568	0.404552806384996
359	chr16	46395752	46395911	160	-0.509504504713798	0.00413877662709438	0.404552806384996
360	chr4	49510818	49510925	108	-0.709783496553618	0.00415456344194662	0.404552806384996
361	chr15	79232267	79233325	1059	-0.902102160743166	0.00417561252841627	0.405478120431391
362	chr12	131677702	131681843	4142	-0.680774739266334	0.00422560410878168	0.405478120431391
363	chr21	40855345	40855446	102	-0.937643187788852	0.00423086638039909	0.405478120431391
364	chr19	24894704	24895725	1022	-0.358501340997454	0.00423086638039909	0.405478120431391
365	chr10	125896006	125896031	26	-0.813154428801865	0.0042334975162078	0.405478120431391
366	chr8	140169422	140169630	209	-0.808894364566781	0.00423875978782521	0.405478120431391
367	chr12	127429781	127430030	250	-0.82099063934559	0.00424402205944262	0.405478120431391
368	chr9	133259941	133260919	979	-0.857974495001502	0.00424402205944262	0.405478120431391
369	chr7	141270652	141271739	1088	-0.868607585208684	0.00424928433106003	0.405478120431391
370	chr2	112181770	112181789	20	-1.02071352792023	0.00425191546686874	0.405478120431391
371	chr11	114157536	114157691	156	-0.421356566422189	0.00428348909657321	0.40680807148443
372	chr3	123447751	123447804	54	0.838898904147743	0.00428348909657321	0.40680807148443
373	chr22	17220294	17221661	1368	-0.959775091429458	0.00432032499789509	0.407873305967844
374	chr19	11708184	11709961	1778	-0.776668571022181	0.00432032499789509	0.407873305967844
375	chr21	10341859	10346440	4582	-0.318523280647572	0.00433084954112991	0.407873305967844
376	chr22	49345465	49346586	1122	-0.888879488960725	0.00435979203502568	0.407873305967844
377	chr1	122674406	122674755	350	-0.380676133911249	0.00437557884987792	0.407873305967844
378	chr12	129207051	129207314	264	-1.42557852717494	0.00439399680053886	0.407873305967844
379	chr7	24155185	24156096	912	-1.00162741438382	0.00439925907215627	0.407873305967844
380	chr22	23532714	23533860	1147	-0.833406888910627	0.00439925907215627	0.407873305967844
381	chr21	33023696	33023787	92	-0.4436862504638	0.00440452134377368	0.407873305967844
382	chr1	234776849	234778409	1561	-0.367615213316416	0.0044124147511998	0.407873305967844
383	chr8	94950129	94950238	110	-0.768810508526097	0.0044150458870085	0.407873305967844
384	chr2	90384430	90384583	154	-0.528961783729157	0.0044150458870085	0.407873305967844
385	chr19	47949907	47950068	162	-0.349149412410204	0.00442557043024333	0.407873305967844
386	chr3	126100949	126101059	111	1.25177306389342	0.00443346383766945	0.407873305967844
387	chr17	79416558	79417666	1109	-0.82796725118932	0.00443609497347815	0.407873305967844
388	chr17	38685595	38685694	100	-0.499744364240678	0.00447819314641745	0.408999274292864
389	chr9	89377047	89377497	451	1.20937804755985	0.00447819314641745	0.408999274292864
390	chr21	41692406	41692609	204	-0.891730098939408	0.00448082428222615	0.408999274292864
391	chr8	57210391	57210962	572	-0.4817210240629	0.00449134882546097	0.408999274292864
392	chr15	96343682	96344975	1294	1.38005009885263	0.00452029131935674	0.408999274292864
393	chr21	9819145	9819421	277	-0.666673149325734	0.00452029131935674	0.408999274292864
394	chr21	10377877	10382278	4402	-0.409992187048396	0.00454397154163509	0.408999274292864
395	chr3	52502670	52504142	1473	0.775530366481419	0.00455449608486992	0.408999274292864
396	chr15	20295499	20297813	2315	-0.384072464393191	0.00460974993685274	0.408999274292864
397	chr1	228754869	228755324	456	-0.551780744080732	0.00460974993685274	0.408999274292864
398	chr9	124472169	124474966	2798	0.490693936914248	0.00461501220847015	0.408999274292864
399	chr22	12584564	12585013	450	-0.821221386598924	0.00462290561589627	0.408999274292864
400	chr22	50177906	50178065	160	0.886016054673745	0.00462553675170498	0.408999274292864
401	chr16	34581120	34581316	197	-0.478849709984071	0.00463343015913109	0.408999274292864
402	chr22	12602024	12603474	1451	-0.490167024695541	0.0046360612949398	0.408999274292864
403	chr5	175688785	175691632	2848	-1.25291181551926	0.0046360612949398	0.408999274292864
404	chr11	61713663	61714092	430	-0.97119501209389	0.0046360612949398	0.408999274292864
405	chr8	69994490	69994518	29	-1.35238342077157	0.00467026606045298	0.408999274292864
406	chr3	44011823	44013836	2014	-0.643099589834285	0.00467289719626168	0.408999274292864
407	chr3	140048943	140051476	2534	-0.856941415462316	0.00467289719626168	0.408999274292864
408	chr19	30170174	30172571	2398	-0.507143966333782	0.00470710196177486	0.408999274292864
409	chr2	106691084	106691270	187	-0.785809781762102	0.00470710196177486	0.408999274292864
410	chr5	6411553	6411620	68	-1.04474377412221	0.00471499536920098	0.408999274292864
411	chr17	74014091	74014643	553	-0.889331039064089	0.0047255199124358	0.408999274292864
412	chr6	164016874	164018741	1868	-0.799858852208919	0.00473078218405321	0.408999274292864
413	chr10	100570185	100573006	2822	-0.684551459432084	0.00473341331986192	0.408999274292864
414	chr1	18063748	18064482	735	-0.788199629536698	0.00473604445567062	0.408999274292864
415	chr6	169911353	169912390	1038	-1.23152294842167	0.00477814262860992	0.408999274292864
416	chr8	142979775	142979911	137	-0.737850246767608	0.00479129830765345	0.408999274292864
417	chr17	73311316	73311988	673	-0.0710590437947703	0.00479129830765345	0.408999274292864
418	chr9	10886421	10889676	3256	-0.657826206038275	0.00479392944346215	0.408999274292864
419	chr1	234246873	234248502	1630	-0.831897486387721	0.00479392944346215	0.408999274292864
420	chr8	141316158	141318081	1924	-0.587338354022973	0.00479392944346215	0.408999274292864
421	chr1	16591151	16591289	139	-0.641303550920503	0.00484392102382757	0.41250187966012
422	chr20	29764435	29764946	512	-1.01238628641256	0.00487023238191463	0.413664211816957
423	chr11	131427598	131428302	705	-0.687838037854375	0.00487549465353204	0.413664211816957
424	chr12	37418138	37418413	276	-1.11567291182839	0.00489391260419298	0.414465009466296
425	chr7	57820677	57820778	102	-0.87638218752027	0.00495179759198451	0.416374986468444
426	chr21	10676137	10677307	1171	-0.785515443124052	0.00495442872779321	0.416374986468444
427	chr10	48760895	48761337	443	-0.989041143897664	0.00496758440683674	0.416374986468444
428	chr14	106844747	106846041	1295	-0.55372636041394	0.00497021554264545	0.416374986468444
429	chr5	8430253	8433444	3192	-0.889957983641936	0.00497810895007157	0.416374986468444
430	chr9	136130400	136130707	308	-0.759023025384442	0.00498863349330639	0.416374986468444
431	chr8	1076412	1076517	106	-0.664525947225024	0.0049938957649238	0.416374986468444
432	chr1	223743349	223743454	106	1.05971957146274	0.00501494485139345	0.416374986468444
433	chr8	142878442	142879026	585	-0.837376467286163	0.00502020712301086	0.416374986468444
434	chr2	127650409	127651121	713	-0.581620618429437	0.00503336280205439	0.416374986468444
435	chr10	1704348	1705299	952	-0.825466186875008	0.0050386250736718	0.416374986468444
436	chr22	11049623	11053945	4323	-0.360448561605625	0.00505178075271533	0.416374986468444
437	chr15	81002671	81002735	65	-0.670017692237465	0.00509651006146333	0.416374986468444
438	chr15	66761578	66762132	555	1.10363430711472	0.00510440346888945	0.416374986468444
439	chr2	128499224	128503216	3993	-0.581541770825839	0.00510703460469816	0.416374986468444
440	chr10	30811799	30812069	271	-1.10715939900725	0.00518070640734192	0.416374986468444
441	chr3	139196323	139196610	288	-1.09743882993775	0.00518333754315063	0.416374986468444
442	chr6	165127946	165128194	249	-0.722410356057063	0.00518596867895933	0.416374986468444
443	chr10	120944580	120947763	3184	-0.575916896718556	0.00518596867895933	0.416374986468444
444	chr11	65320808	65322595	1788	-1.0384637969637	0.00519123095057674	0.416374986468444
445	chr16	5841895	5842960	1066	-0.972149326905605	0.00520701776542898	0.416374986468444
446	chr18	78912967	78916002	3036	-0.771472659010224	0.0052175423086638	0.416374986468444
447	chr1	4959653	4960793	1141	-0.851417910357715	0.00523069798770733	0.416374986468444
448	chr1	143239712	143239799	88	-0.521934691974033	0.00523859139513345	0.416374986468444
449	chr17	34096636	34097262	627	-1.04615732628733	0.00523859139513345	0.416374986468444
450	chr17	35448018	35448775	758	-0.239595757257685	0.00524911593836827	0.416374986468444
451	chr22	49738676	49739460	785	-1.03980460662492	0.00525437820998569	0.416374986468444
452	chr1	3697264	3697506	243	-0.558212647255343	0.00527542729645533	0.416374986468444
453	chr17	72640318	72640698	381	-0.405420429117338	0.00527805843226404	0.416374986468444
454	chr13	19056807	19057653	847	-0.709149510590279	0.00527805843226404	0.416374986468444
455	chr1	7455652	7455757	106	-0.83526397390795	0.00528068956807275	0.416374986468444
456	chr22	31146392	31146456	65	0.916729203022783	0.00528858297549886	0.416374986468444
457	chr2	238163965	238164016	52	-0.362155967353023	0.0053043697903511	0.416374986468444
458	chr7	157857697	157857844	148	-0.864680083412235	0.0053043697903511	0.416374986468444
459	chr8	45815960	45816170	211	-0.579124234445743	0.0053043697903511	0.416374986468444
460	chr4	139030947	139031049	103	-0.589326801635197	0.0053043697903511	0.416374986468444
461	chr21	9735589	9742477	6889	-0.386379394617361	0.0053517302349078	0.418668577495601
462	chr20	30723817	30725083	1267	-0.925129654133906	0.00538593500042098	0.419048527699258
463	chr19	4196944	4197024	81	0.759539903708705	0.00538593500042098	0.419048527699258
464	chr5	157652193	157652300	108	-0.999007838062236	0.00538593500042098	0.419048527699258
465	chr18	59558921	59559193	273	-0.907406390174453	0.00540172181527322	0.419048527699258
466	chr11	83317623	83319684	2062	-0.420622854175481	0.00541487749431675	0.419048527699258
467	chr12	113166232	113166301	70	0.910098712549767	0.00541487749431675	0.419048527699258
468	chr12	132446369	132448280	1912	-0.512150942138993	0.00542013976593416	0.419048527699258
469	chr6	41561002	41561047	46	-1.31254401656911	0.00544908225982992	0.420098806022967
470	chr8	1183723	1186445	2723	-0.681373847389972	0.00546223793887345	0.420098806022967
471	chr12	34218900	34219896	997	-0.558781571852181	0.00547013134629957	0.420098806022967
472	chr2	47205595	47205763	169	-0.985239906777724	0.00548591816115181	0.42061135987728
473	chr21	9744390	9747273	2884	-0.581414021216723	0.00549907384019534	0.420920816199098
474	chr8	47179645	47180767	1123	-0.507905026815226	0.00553064746989981	0.42263669639188
475	chr9	114285444	114285552	109	-0.787804465015591	0.0055701145070304	0.423502424532992
476	chr15	20356742	20358737	1996	-0.322520450412085	0.00559379472930875	0.423502424532992
477	chr1	15802401	15803607	1207	-0.895719893895204	0.00560695040835228	0.423502424532992
478	chr2	98035571	98036940	1370	-0.866915267720122	0.00561484381577839	0.423502424532992
479	chr16	1002590	1004077	1488	-0.593643162450486	0.00561484381577839	0.423502424532992
480	chr18	78390603	78390647	45	-1.08921106730465	0.00561484381577839	0.423502424532992
481	chr15	88765770	88766597	828	-0.889121606276415	0.0056174749515871	0.423502424532992
482	chr4	183816086	183817452	1367	-1.10205365152668	0.00562536835901322	0.423502424532992
483	chr3	194285552	194285741	190	-0.580088368507288	0.00565167971710028	0.423502424532992
484	chr2	45012355	45013494	1140	-0.739435401831026	0.00565167971710028	0.423502424532992
485	chr13	17927800	17928336	537	-0.720497432959288	0.00565167971710028	0.423502424532992
486	chr6	104885426	104885776	351	-1.02193979368493	0.00567535993937863	0.423502424532992
487	chr15	88717011	88717742	732	-1.08189164598398	0.0057069335690831	0.423502424532992
488	chr18	6256773	6257340	568	-0.981231772371914	0.0057069335690831	0.423502424532992
489	chr20	47663453	47663503	51	-1.06993831608554	0.00572272038393534	0.423502424532992
490	chr3	75905939	75906751	813	0.124998318300579	0.00572272038393534	0.423502424532992
491	chr1	154609668	154609729	62	0.877095844495459	0.00572535151974404	0.423502424532992
492	chr17	29560816	29562022	1207	1.01848394564446	0.00572535151974404	0.423502424532992
493	chr10	25704634	25705479	846	-0.963422898671216	0.00574376947040498	0.423502424532992
494	chr1	123382698	123382957	260	-0.483895703644117	0.00575692514944851	0.423502424532992
495	chr11	69792009	69792610	602	-0.863774619668599	0.00575692514944851	0.423502424532992
496	chr10	121627006	121628377	1372	-0.879774373405846	0.00576218742106593	0.423502424532992
497	chr21	10376305	10379499	3195	-0.865615301630759	0.00579902332238781	0.424091715318609
498	chr7	134239443	134240570	1128	-0.853736217597336	0.00580165445819651	0.424091715318609
499	chr21	44886345	44888733	2389	-0.636766693666347	0.00581481013724004	0.424091715318609
500	chr2	96124527	96125178	652	-0.535471208725009	0.00581744127304875	0.424091715318609
501	chr2	176158581	176159639	1059	-0.945874357945777	0.00582533468047487	0.424091715318609
502	chr10	47348275	47349153	879	-0.820664881139736	0.00583585922370969	0.424188847763062
503	chrY	56854553	56856032	1480	-0.481804792672426	0.00584901490275322	0.424382197746684
504	chr10	29969338	29969624	287	-1.35460259866001	0.00585690831017934	0.424382197746684
505	chr2	89768024	89768422	399	-0.557241990386995	0.00588058853245769	0.425430163486077
506	chr18	77087865	77087929	65	-0.92586103391993	0.00595952260671887	0.428443826655936
507	chr4	13542834	13542861	28	-1.10059128182047	0.0059753094215711	0.428443826655936
508	chr10	129884864	129886583	1720	-0.55050172132827	0.00600425191546687	0.429662405287269
509	chr10	133271590	133274661	3072	-0.544953755394903	0.0060200387303191	0.430023548299488
510	chr3	12893812	12894717	906	-0.727721139510713	0.00602793213774522	0.430023548299488
511	chr8	85811073	85811312	240	-0.319505607801051	0.00604898122421487	0.430859224359354
512	chr1	10654644	10655490	847	-1.03631032542611	0.00607529258230193	0.432066570768456
513	chrY	56825233	56828654	3422	-0.410579492581774	0.00609897280458028	0.432313676198416
514	chr5	161240680	161243547	2868	-0.622354045685834	0.0061068662120064	0.432313676198416
515	chr8	138872498	138872638	141	0.616972647607932	0.0061068662120064	0.432313676198416
516	chr12	34378398	34379506	1109	-0.566384485145067	0.00614107097751958	0.43296164154809
517	chr2	18378976	18380100	1125	-0.500939152359996	0.00614896438494569	0.43296164154809
518	chr11	72012996	72013134	139	-0.80499445381695	0.00618316915045887	0.43296164154809
519	chr17	47708912	47709177	266	-0.885245558621094	0.00618316915045887	0.43296164154809
520	chr6	13743244	13743498	255	0.808495838299999	0.00619106255788499	0.43296164154809
521	chr18	79401266	79401310	45	-0.787763983643688	0.00619106255788499	0.43296164154809
522	chr11	61294573	61295642	1070	-0.840334687812624	0.00623842300244169	0.434665969094226
523	chr7	156101686	156102613	928	-0.73449016724237	0.00624368527405911	0.434665969094226
524	chr12	48868929	48869018	90	0.818095252302934	0.00627525890376358	0.435915391535165
525	chr20	3071575	3073719	2145	-0.637370480124936	0.00628052117538099	0.435915391535165
526	chr8	142133107	142134243	1137	-0.866133929724574	0.00630157026185064	0.436719635144111
527	chr16	51024928	51025630	703	-0.858856265782925	0.0063305127557464	0.437519028750045
528	chr1	4783909	4786096	2188	-1.17260485279838	0.00634629957059864	0.437519028750045
529	chr13	16971952	16972543	592	-0.477641447382567	0.00636208638545087	0.437519028750045
530	chr2	90383857	90384221	365	-0.555877014380002	0.00636997979287699	0.437519028750045
531	chr2	20880275	20880584	310	-0.906596189262224	0.00640155342258146	0.438382937348175
532	chr15	22276743	22278082	1340	-0.805237800649188	0.00645417613875558	0.441331783496893
533	chr15	40330513	40332487	1975	-0.942271959460928	0.0065067988549297	0.44307338257485
534	chr2	70456065	70457122	1058	-0.929046062143002	0.00652784794139934	0.44307338257485
535	chr2	90385898	90386038	141	-0.348479799209642	0.00653311021301676	0.44307338257485
536	chr18	42738236	42739579	1344	-0.767114164569397	0.00655942157110381	0.44307338257485
537	chr4	6112824	6112937	114	-0.73410005009658	0.00656205270691252	0.44307338257485
538	chr8	85735439	85735539	101	-0.676451951149298	0.00656468384272123	0.44307338257485
539	chr1	122524466	122524706	241	-0.556352026772718	0.00657520838595605	0.44307338257485
540	chr7	26610938	26612682	1745	-0.912272051683224	0.00658836406499958	0.44307338257485
541	chr8	12550562	12552129	1568	-0.531842678805005	0.0065962574724257	0.44307338257485
542	chr5	175363464	175364267	804	-0.803058015535093	0.00662256883051276	0.44307338257485
543	chr2	238554506	238554644	139	0.966334156565624	0.00662256883051276	0.44307338257485
544	chr2	3334159	3335304	1146	-0.971868573100768	0.00662519996632146	0.44307338257485
545	chr6	28757526	28757569	44	-1.03074790044969	0.00665677359602593	0.44307338257485
546	chr6	349849	351294	1446	-0.608643358546618	0.00666203586764334	0.44307338257485
547	chr1	3200791	3202480	1690	-0.755113728890027	0.00666203586764334	0.44307338257485
548	chr19	34873253	34874320	1068	-1.02403687576234	0.00666203586764334	0.44307338257485
549	chr11	133815778	133818377	2600	-0.88432824603223	0.00666203586764334	0.44307338257485
550	chr22	36182252	36184111	1860	-0.713545823281767	0.00667782268249558	0.44348429314139
551	chr2	237487567	237488082	516	-0.945642337815744	0.00671728971962617	0.444480298055064
552	chr7	150997780	151005384	7605	-0.355572443021643	0.00674096994190452	0.444480298055064
553	chr15	22285733	22286357	625	-0.900215487807699	0.00674096994190452	0.444480298055064
554	chr7	154914866	154917625	2760	-0.722942570085472	0.00674096994190452	0.444480298055064
555	chr20	29497674	29497883	210	-0.655658878281104	0.00675675675675676	0.444885684543317
556	chr1	143268618	143269561	944	-0.444336734639299	0.00679885492969605	0.447019869138249
557	chr3	25380243	25380308	66	0.958841727809167	0.00682779742359182	0.448196508225851
558	chr22	49576552	49576857	306	-0.624296792769291	0.00684095310263535	0.448196508225851
559	chr8	965024	965183	160	-0.526330788631148	0.00685410878167888	0.448196508225851
560	chr19	7850500	7850577	78	0.660872712223516	0.00685673991748758	0.448196508225851
561	chr5	178305784	178306907	1124	-0.51399290224323	0.00689094468300076	0.448196508225851
562	chr1	124704697	124706787	2091	-0.504565598012821	0.00689620695461817	0.448196508225851
563	chr1	143252877	143253127	251	-0.303672521796467	0.00691988717689652	0.448196508225851
564	chr1	124319572	124320333	762	-0.529889608811729	0.00692251831270523	0.448196508225851
565	chr12	133219565	133220006	442	-0.74133376888901	0.00692251831270523	0.448196508225851
566	chr16	79015722	79016958	1237	-0.616196196839033	0.00692514944851393	0.448196508225851
567	chr10	68842775	68843856	1082	-0.959910675355427	0.00693567399174876	0.448196508225851
568	chr22	11034272	11036443	2172	-0.289033662217425	0.00696198534983582	0.448196508225851
569	chrX	68829507	68829696	190	-0.891826959541416	0.00696987875726194	0.448196508225851
570	chr15	28457664	28457703	40	0.991936925238266	0.00698566557211417	0.448196508225851
571	chr2	90390647	90390795	149	-0.376483224722431	0.00698566557211417	0.448196508225851
572	chr14	105633136	105633845	710	-0.660922078034796	0.00699092784373158	0.448196508225851
573	chr5	18732683	18733554	872	-0.412908463642913	0.00700671465858382	0.448196508225851
574	chr20	21804066	21804179	114	-0.899750926192929	0.00701197693020123	0.448196508225851
575	chr16	27302940	27303680	741	-0.841291368308548	0.00704881283152311	0.448196508225851
576	chr8	141771927	141774379	2453	-0.531440588935538	0.00706459964637535	0.448196508225851
577	chr12	52395337	52396595	1259	-0.925123595692265	0.00709091100446241	0.448196508225851
578	chr4	22909315	22909442	128	-0.774927456077633	0.00711196009093205	0.448196508225851
579	chr16	31329883	31329935	53	-1.00394875188902	0.007130378041593	0.448196508225851
580	chr14	100713621	100713824	204	0.952796272763942	0.007130378041593	0.448196508225851
581	chrX	20265270	20265640	371	-0.487751544837283	0.00714879599225394	0.448196508225851
582	chr13	113064462	113064815	354	-0.729536694081479	0.00715142712806264	0.448196508225851
583	chr18	78926071	78926142	72	-0.556495668162948	0.00715142712806264	0.448196508225851
584	chr10	128461862	128462800	939	-0.880699879154841	0.00716721394291488	0.448196508225851
585	chr15	94702463	94702724	262	-0.929530568292901	0.00717247621453229	0.448196508225851
586	chr16	38266931	38267090	160	-0.430652296841383	0.00717247621453229	0.448196508225851
587	chr3	52519208	52519470	263	-0.913958909357706	0.00718300075776711	0.448196508225851
588	chr1	1060120	1060744	625	-0.748206163990252	0.00718300075776711	0.448196508225851
589	chr13	114026173	114027920	1748	-0.936901039521564	0.00719352530100194	0.448196508225851
590	chr22	48395408	48395546	139	-0.906300187677913	0.00719878757261935	0.448196508225851
591	chr9	85091481	85091759	279	-1.02472773317689	0.007219836659089	0.448196508225851
592	chr12	42904264	42905295	1032	-0.904754991347055	0.00723299233813253	0.448196508225851
593	chr12	49295657	49296624	968	-0.611357750192307	0.00724088574555864	0.448196508225851
594	chr19	30535053	30535214	162	-0.989434390862304	0.00724088574555864	0.448196508225851
595	chr18	57792448	57793838	1391	1.09206406399943	0.00725667256041088	0.448196508225851
596	chrX	559656	561892	2237	-0.742939265374555	0.00725667256041088	0.448196508225851
597	chr1	125182834	125182961	128	-0.431668918082376	0.0072671971036457	0.448196508225851
598	chr2	315614	316123	510	-1.02942958292482	0.00727509051107182	0.448196508225851
599	chr2	1100540	1102149	1610	-0.794575151742996	0.00729087732592405	0.448196508225851
600	chr12	128596166	128596526	361	-0.914155526223059	0.00729877073335017	0.448196508225851
601	chr7	29107878	29108922	1045	-0.788705001631021	0.00730403300496758	0.448196508225851
602	chr17	74479539	74481414	1876	-1.19885616868798	0.00731718868401111	0.448196508225851
603	chr3	194939583	194940701	1119	-0.853777003921159	0.00733034436305464	0.448196508225851
604	chr12	69117078	69117402	325	-0.813385357452541	0.00734613117790688	0.448196508225851
605	chr21	41739175	41741123	1949	-0.448798930893853	0.00737770480761135	0.448196508225851
606	chr19	30438002	30439557	1556	-0.929055191527691	0.00738296707922876	0.448196508225851
607	chr9	34662777	34665293	2517	-0.925609878957689	0.00740401616569841	0.448196508225851
608	chr7	100991267	100993939	2673	-0.396509292484166	0.00740664730150711	0.448196508225851
609	chr11	117529063	117530539	1477	0.996235948305719	0.00741454070893323	0.448196508225851
610	chr16	34588302	34590260	1959	-0.460872505173653	0.00742243411635935	0.448196508225851
611	chr20	58610550	58611026	477	0.675063679932485	0.00743822093121159	0.448196508225851
612	chr19	53305976	53306890	915	-0.745470937458897	0.00743822093121159	0.448196508225851
613	chr13	113938572	113938729	158	-0.753478134269276	0.00745137661025511	0.448403831581402
614	chr19	17309457	17310202	746	0.101356735968513	0.00748031910415088	0.449559386160401
615	chr7	143511266	143511350	85	0.984436253328116	0.00749873705481182	0.44968319221199
616	chr14	64684379	64684811	433	0.830801097390369	0.00752241727709017	0.44968319221199
617	chr2	84217068	84217655	588	-1.11559174809818	0.0075355729561337	0.44968319221199
618	chr1	228463198	228464334	1137	-0.309906255213296	0.00753820409194241	0.44968319221199
619	chr17	77388551	77389187	637	-0.854943425351569	0.00754083522775112	0.44968319221199
620	chr2	90388329	90388738	410	-0.604014194852552	0.00754083522775112	0.44968319221199
621	chr10	104594417	104594861	445	-0.843910547482823	0.00756977772164688	0.44971263668108
622	chr19	53291178	53292080	903	-0.606434875914774	0.00757503999326429	0.44971263668108
623	chr5	179437390	179438052	663	-0.731560045192182	0.007577671129073	0.44971263668108
624	chr11	78420833	78420892	60	-0.861346460112764	0.0075803022648817	0.44971263668108
625	chr21	10402151	10402725	575	-0.479813122897941	0.00760135135135135	0.450298394964199
626	chr19	55809423	55809925	503	-0.690133424748642	0.00761713816620359	0.450298394964199
627	chr7	157945312	157945423	112	-0.997331155423594	0.00764081838848194	0.450298394964199
628	chr16	66901873	66906442	4570	0.516907006701672	0.00764081838848194	0.450298394964199
629	chr16	46388830	46388993	164	-0.366086916132837	0.00764344952429065	0.450298394964199
630	chr8	134945074	134949643	4570	-0.699597131374738	0.00764871179590806	0.450298394964199
631	chr10	132925327	132925898	572	-0.424920609403379	0.00765923633914288	0.450343582763667
632	chr17	19341889	19343033	1145	-0.611183142112346	0.00769344110465606	0.451779220898861
633	chr1	47722931	47728104	5174	-0.895751787877967	0.00772764587016923	0.453211210652517
634	chr15	24068181	24068662	482	-0.996608947398911	0.00774080154921276	0.453406645057696
635	chr2	122008820	122010259	1440	-0.742892920791712	0.007756588364065	0.453755503842565
636	chr1	4869487	4870720	1234	-0.867711954102341	0.00779079312957818	0.454643457710046
637	chr16	84414094	84415948	1855	-0.786258032070188	0.007801317672813	0.454643457710046
638	chr22	49095070	49095502	433	-0.912586177681198	0.00783289130251747	0.45533366619521
639	chr13	16770129	16771486	1358	-0.627512920668944	0.00783289130251747	0.45533366619521
640	chr4	188218428	188219090	663	-0.839321442234944	0.00786972720383935	0.456819608219718
641	chr9	99825025	99825749	725	-0.616612607804761	0.00788551401869159	0.456819608219718
642	chr12	124086433	124088629	2197	-0.770564574575331	0.0078881451545003	0.456819608219718
643	chr2	121200197	121203586	3390	-0.558414065521156	0.00790130083354382	0.457008071770738
644	chr2	232654708	232655094	387	-0.503872660324869	0.00791708764839606	0.457348056945392
645	chr7	56809977	56810911	935	-1.00797760740946	0.007980234907805	0.459844846947126
646	chr3	125760479	125761825	1347	-0.870854959800218	0.00800391513008335	0.460634297685944
647	chr11	17470215	17471263	1049	-0.982287353334078	0.00805916898206618	0.463063187613871
648	chr10	110391364	110392432	1069	-0.8741823267996	0.008069693525301	0.463063187613871
649	chr8	28399819	28400993	1175	-0.735079574136299	0.00808284920434453	0.463063187613871
650	chr1	125182518	125182645	128	-0.476413560722965	0.00810389829081418	0.463063187613871
651	chr21	5230793	5232159	1367	-0.517146856548914	0.008159152142797	0.463063187613871
652	chr8	138775471	138776412	942	-0.84196051355704	0.00816178327860571	0.463063187613871
653	chr14	60656549	60656996	448	-0.969654010880517	0.00818283236507536	0.463063187613871
654	chr10	121672703	121674021	1319	-1.04434392964893	0.00818283236507536	0.463063187613871
655	chr19	17328898	17328958	61	-0.756303147716304	0.00821440599477983	0.463063187613871
656	chr2	2698749	2703999	5251	-0.540525300125326	0.00822229940220594	0.463063187613871
657	chr14	103132785	103133338	554	-0.862609004404817	0.00826176643933653	0.463063187613871
658	chr13	114106658	114108036	1379	0.928605428436573	0.00826176643933653	0.463063187613871
659	chr21	10396956	10397591	636	-0.44103251517895	0.00826965984676265	0.463063187613871
660	chr7	151763105	151763235	131	-0.674462260182935	0.00828018438999747	0.463063187613871
661	chr2	128718497	128718921	425	-0.821985811385611	0.00828544666161489	0.463063187613871
662	chr16	978998	980273	1276	-0.789207982160166	0.00829860234065842	0.463063187613871
663	chr1	203304021	203305035	1015	-0.604289486501652	0.00830912688389324	0.463063187613871
664	chr4	3878580	3880374	1795	-0.800590840791062	0.00831965142712806	0.463063187613871
665	chr7	142867834	142868699	866	-0.750305438801744	0.00832228256293677	0.463063187613871
666	chr2	91586431	91587296	866	-0.636980441015024	0.00832491369874547	0.463063187613871
667	chr9	136341527	136344263	2737	-0.4200250730238	0.00832491369874547	0.463063187613871
668	chr4	1561796	1563445	1650	-0.542085702244836	0.00836701187168477	0.463063187613871
669	chr14	100807734	100808515	782	-0.743111474347832	0.00836964300749347	0.463063187613871
670	chr2	56556389	56557441	1053	-0.923285349650812	0.00838542982234571	0.463063187613871
671	chr4	189979393	189981835	2443	-0.640908272265973	0.00839595436558053	0.463063187613871
672	chr11	92451580	92452675	1096	-0.605461577426497	0.00840121663719794	0.463063187613871
673	chrX	1292686	1292752	67	-0.742474953475474	0.00840384777300665	0.463063187613871
674	chr19	15793607	15794256	650	-0.738842565600381	0.00840384777300665	0.463063187613871
675	chr10	1286151	1288844	2694	-0.742248355201643	0.00840384777300665	0.463063187613871
676	chr11	6169620	6169869	250	-0.826293964930403	0.00840384777300665	0.463063187613871
677	chr6	164862522	164862632	111	-0.994450446468219	0.00843015913109371	0.463063187613871
678	chr18	76680191	76680271	81	-0.853303009014972	0.00843279026690242	0.463063187613871
679	chr2	239015806	239016079	274	-0.634152568896556	0.00846173276079818	0.463063187613871
680	chr16	5321010	5321575	566	-0.935083750803561	0.00846173276079818	0.463063187613871
681	chr6	34079171	34080456	1286	-0.79917425818732	0.00846699503241559	0.463063187613871
682	chr10	121132977	121135271	2295	-0.655238500262787	0.00846699503241559	0.463063187613871
683	chr11	64024295	64028262	3968	-0.993693454761949	0.0084696261682243	0.463063187613871
684	chr2	129062352	129064554	2203	-0.77947093769904	0.00850646206954618	0.464094873855761
685	chr12	128705344	128705966	623	-0.495377370425263	0.00853277342763324	0.464980744186352
686	chr7	2477176	2477310	135	-0.690111961783702	0.00855645364991159	0.46572131446382
687	chr7	72405565	72406250	686	-0.697809130685241	0.00859328955123348	0.467175350443737
688	chr16	23354719	23356350	1632	-0.978256786704213	0.00866169908225983	0.470340450400923
689	chr17	77444846	77445545	700	-0.875124448948564	0.00871432179843395	0.471020691507657
690	chr9	132539569	132549730	10162	-0.399809903239718	0.00872484634166877	0.471020691507657
691	chr13	68987783	68987873	91	-0.742627451294538	0.00873010861328618	0.471020691507657
692	chr2	90381530	90381654	125	-0.356440331822366	0.00873010861328618	0.471020691507657
693	chr1	247403972	247404503	532	-1.05790269894433	0.00874589542813842	0.471020691507657
694	chr1	20180615	20181561	947	-1.01941337378858	0.00876431337879936	0.471020691507657
695	chr4	189552463	189552733	271	-1.04963194854212	0.00877746905784289	0.471020691507657
696	chr16	88501728	88504666	2939	0.546438436701178	0.00877746905784289	0.471020691507657
697	chr2	44940052	44940411	360	-1.02405941070085	0.00881167382335607	0.471020691507657
698	chr9	132509166	132510619	1454	-0.737789821985819	0.00882219836659089	0.471020691507657
699	chr10	5042739	5045359	2621	-0.740899629279494	0.00883272290982571	0.471020691507657
700	chr5	31671486	31671589	104	0.60853088679203	0.00883535404563442	0.471020691507657
701	chr5	180439495	180441771	2277	-0.769960833799065	0.00887745221857371	0.471020691507657
702	chr20	1893697	1894022	326	-0.825676828061908	0.00887745221857371	0.471020691507657
703	chr10	1465055	1465877	823	-0.972734774176091	0.00888008335438242	0.471020691507657
704	chrX	439995	440481	487	-0.58931485824261	0.00889060789761724	0.471020691507657
705	chr16	62408952	62410074	1123	-0.597124875880376	0.00889323903342595	0.471020691507657
706	chr16	46394727	46394887	161	-0.334895669034386	0.00889587016923466	0.471020691507657
707	chr21	43357884	43358047	164	-0.677479045544747	0.00890902584827818	0.471020691507657
708	chr5	176006292	176006996	705	-0.819197725869258	0.0089169192557043	0.471020691507657
709	chr7	50211793	50212127	335	-0.673288264131538	0.00891955039151301	0.471020691507657
710	chr2	236257407	236258775	1369	-0.796062640255481	0.00896691083606972	0.471020691507657
711	chr22	10941295	10944123	2829	-0.687268985487784	0.00897480424349583	0.471020691507657
712	chr1	28155204	28156961	1758	0.795953898368483	0.00898532878673066	0.471020691507657
713	chr3	14682902	14684367	1466	-0.765689424139642	0.0090037467373916	0.471020691507657
714	chr4	189472970	189473832	863	-0.951739067243173	0.00900900900900901	0.471020691507657
715	chr8	40931635	40933767	2133	-0.776519115650496	0.00902479582386125	0.471020691507657
716	chr8	85661593	85661689	97	-0.370800135056315	0.00906952513260924	0.471020691507657
717	chr21	10601451	10603120	1670	-0.834963544083392	0.00906952513260924	0.471020691507657
718	chr10	42081821	42082802	982	-0.593468255926619	0.00909057421907889	0.471020691507657
719	chr22	46057929	46058986	1058	0.963117840393419	0.00910636103393113	0.471020691507657
720	chr8	135331103	135331423	321	-0.725909826561334	0.00911425444135724	0.471020691507657
721	chr8	921497	921782	286	-0.621860279038969	0.00912214784878336	0.471020691507657
722	chr1	2806546	2806639	94	-0.978430893245661	0.00912214784878336	0.471020691507657
723	chr10	30057905	30058598	694	-1.11961629155934	0.00913004125620948	0.471020691507657
724	chr1	18581037	18582097	1061	-0.637222480246161	0.00915898375010525	0.471020691507657
725	chr8	18428750	18429177	428	-0.548841409669931	0.00920897533047066	0.471020691507657
726	chr16	16187364	16187548	185	-0.77665466634624	0.00921949987370548	0.471020691507657
727	chr2	129415734	129415914	181	-0.419059850636051	0.00925896691083607	0.471020691507657
728	chr2	90399056	90400306	1251	-0.634695904972003	0.00926422918245348	0.471020691507657
729	chr12	131412304	131412882	579	-0.61707248640267	0.00926422918245348	0.471020691507657
730	chr10	5833419	5833525	107	-0.714866361013187	0.00926422918245348	0.471020691507657
731	chr8	29875004	29875161	158	-0.8913045993127	0.0092747537256883	0.471020691507657
732	chr8	142251616	142251802	187	-0.486775811489799	0.00930106508377536	0.471020691507657
733	chr4	41865451	41866114	664	-0.901736933692419	0.00930106508377536	0.471020691507657
734	chr12	124302490	124304550	2061	-0.682608543254655	0.00930895849120148	0.471020691507657
735	chr2	91571497	91571531	35	0.87413573136625	0.00930895849120148	0.471020691507657
736	chr14	52269263	52269471	209	-0.693575544128729	0.00933000757767113	0.471020691507657
737	chr10	117619324	117620583	1260	-0.85443435424646	0.00933263871347983	0.471020691507657
738	chr7	158033427	158033843	417	-1.02738298552429	0.00933526984928854	0.471020691507657
739	chr4	49271344	49271501	158	-0.476418614451378	0.00935631893575819	0.471020691507657
740	chr3	54157579	54159571	1993	-0.810527288629163	0.00936684347899301	0.471020691507657
741	chr8	41766561	41766896	336	-0.856514704931986	0.00937736802222783	0.471020691507657
742	chr11	119807321	119810097	2777	-0.845517737924414	0.00938789256546266	0.471020691507657
743	chr5	139848543	139848571	29	-0.15029659502633	0.00939052370127137	0.471020691507657
744	chr16	2090955	2095642	4688	-0.36218985765849	0.00940104824450619	0.471020691507657
745	chr17	5602230	5603018	789	-0.881888497557147	0.00941420392354972	0.471020691507657
746	chr4	49514223	49514401	179	-0.45026590356873	0.00943262187421066	0.471020691507657
747	chr7	25131997	25134057	2061	-0.678407477660051	0.00943788414582807	0.471020691507657
748	chr13	37069715	37069821	107	0.651936578632179	0.00946419550391513	0.471020691507657
749	chrX	137550514	137550573	60	-0.499093493241848	0.00947208891134125	0.471020691507657
750	chr10	128487788	128487910	123	-0.930851699507999	0.00949050686200219	0.471020691507657
751	chr19	7603720	7604808	1089	-1.20832642455845	0.00951418708428054	0.471020691507657
752	chr17	78156559	78157355	797	-0.471510550027856	0.00951681822008925	0.471020691507657
753	chr2	30814299	30815006	708	-0.798244407083098	0.00951944935589795	0.471020691507657
754	chr11	1238901	1238922	22	-0.777886394609402	0.00952208049170666	0.471020691507657
755	chr6	326277	328349	2073	-0.407909401150628	0.00956417866464595	0.471020691507657
756	chr1	48211943	48212496	554	-0.443863781478911	0.00956944093626337	0.471020691507657
757	chr14	92981991	92982962	972	-0.722020063937228	0.00958785888692431	0.471020691507657
758	chr12	3956581	3958063	1483	-0.771224656163347	0.00960627683758525	0.471020691507657
759	chr17	43064980	43066021	1042	0.428288982242019	0.00960890797339395	0.471020691507657
760	chr5	178775359	178775915	557	-0.72672144531603	0.00960890797339395	0.471020691507657
761	chr16	1564752	1565187	436	-0.453441586681991	0.00965363728214196	0.471020691507657
762	chr10	100700031	100701308	1278	-0.918677079558593	0.00966679296118548	0.471020691507657
763	chr9	65384974	65385547	574	-0.714169943691439	0.00966942409699419	0.471020691507657
764	chr21	10332788	10337950	5163	-0.545613148945218	0.00966942409699419	0.471020691507657
765	chr13	18599008	18600487	1480	-0.681725665945256	0.00966942409699419	0.471020691507657
766	chr12	111279098	111280203	1106	-0.612785786618879	0.0096720552328029	0.471020691507657
767	chr7	45588426	45590893	2468	-0.732230546575742	0.00970099772669866	0.471020691507657
768	chr1	1943707	1943845	139	-0.831242060239142	0.00970362886250737	0.471020691507657
769	chr10	6557089	6557681	593	-0.67496739295977	0.00974046476382925	0.471020691507657
770	chr5	141210431	141210653	223	-0.708141584215954	0.00974572703544666	0.471020691507657
771	chr8	1829147	1829330	184	0.904385195818126	0.00974835817125537	0.471020691507657
772	chr16	89903336	89903667	332	0.418976925934841	0.00975888271449019	0.471020691507657
773	chr22	43483995	43485889	1895	-0.426034510945411	0.0097641449861076	0.471020691507657
774	chr6	2495573	2497129	1557	-0.897832761552192	0.00976677612191631	0.471020691507657
775	chr12	5536933	5538271	1339	-0.950781482367189	0.00976677612191631	0.471020691507657
776	chr19	34597682	34598728	1047	-0.6936983306549	0.00977203839353372	0.471020691507657
777	chr11	68763320	68764802	1483	-0.690314891187692	0.00981939883809043	0.471020691507657
778	chr19	13073946	13077348	3403	-0.459740445065803	0.00982202997389913	0.471020691507657
779	chr1	125180174	125180233	60	-0.301224334087685	0.00982992338132525	0.471020691507657
780	chr1	143220228	143220290	63	-0.326861628162879	0.00983255451713396	0.471020691507657
781	chr10	102228849	102229135	287	-0.795451420199466	0.00983255451713396	0.471020691507657
782	chr12	124621046	124621734	689	-0.780933905839931	0.00983255451713396	0.471020691507657
783	chr17	78219288	78219806	519	-0.716192092440509	0.00983518565294266	0.471020691507657
784	chr11	67434882	67436190	1309	0.847636617298916	0.00983781678875137	0.471020691507657
785	chr17	59494557	59495290	734	-0.70659819161535	0.00983781678875137	0.471020691507657
786	chr12	111264456	111264659	204	-0.914227564500407	0.00984307906036878	0.471020691507657
787	chr1	123981117	123981732	616	-0.753853419671361	0.00984571019617749	0.471020691507657
788	chr12	123691159	123692297	1139	0.673921377013806	0.00985886587522102	0.471020691507657
789	chr5	140802809	140802846	38	-1.02048099143182	0.00986412814683843	0.471020691507657
790	chr2	100223750	100224406	657	-0.576826699365804	0.00987202155426455	0.471020691507657
791	chr5	66824460	66827436	2977	-0.79293976473796	0.00987202155426455	0.471020691507657
792	chr8	85660048	85660139	92	-0.270338704680988	0.00988780836911678	0.471020691507657
793	chr17	6119409	6121012	1604	-0.728022426850032	0.00991148859139513	0.471020691507657
794	chr5	178784922	178786781	1860	-0.662298726651215	0.00991675086301255	0.471020691507657
795	chr12	121783856	121783991	136	-0.856566592226636	0.00991938199882125	0.471020691507657
796	chr15	74300324	74300476	153	0.800951694300567	0.00992464427043866	0.471020691507657
797	chr6	167558304	167561185	2882	-0.737203319936381	0.00992464427043866	0.471020691507657
798	chr5	180739492	180739898	407	-0.67638357785439	0.00992464427043866	0.471020691507657
799	chr7	144966168	144966796	629	-1.05955828275495	0.00994569335690831	0.471020691507657
800	chr7	2623408	2627770	4363	-0.600840400345957	0.00994569335690831	0.471020691507657
801	chr15	45114092	45114457	366	-0.742631308366025	0.00996674244337796	0.471020691507657
802	chr4	37988899	37989566	668	1.03284592629737	0.00996674244337796	0.471020691507657
803	chr4	190019190	190019292	103	-0.445048738311943	0.0100088406163173	0.471020691507657
804	chr16	88902380	88904999	2620	-0.388772160818701	0.010011471752126	0.471020691507657
805	chr8	141773446	141774911	1466	-0.898402335268404	0.0100193651595521	0.471020691507657
806	chr19	47698124	47698524	401	-0.65888671085221	0.0100246274311695	0.471020691507657
807	chr15	25071430	25073177	1748	-0.633746369272751	0.0100272585669782	0.471020691507657
808	chr1	123827159	123827353	195	-0.551271871700563	0.0100509387892565	0.471020691507657
809	chr12	69867003	69867598	596	-0.705325375238143	0.0100509387892565	0.471020691507657
810	chr10	132882926	132883625	700	-0.891553449773294	0.0100535699250653	0.471020691507657
811	chr16	49760459	49764398	3940	-0.63370001761219	0.0100588321966827	0.471020691507657
812	chr21	9008133	9015136	7004	-0.31626921021057	0.0100640944683001	0.471020691507657
813	chr11	132156567	132157927	1361	-0.892189111474728	0.0100772501473436	0.471020691507657
814	chr11	11252359	11254068	1710	-0.634377734637255	0.010082512418961	0.471020691507657
815	chr7	18793302	18793394	93	-1.09380013371109	0.010082512418961	0.471020691507657
816	chr2	1945039	1947616	2578	-0.767510590061083	0.0101088237770481	0.471295828538819
817	chr8	141355898	141356914	1017	0.773965874101671	0.0101088237770481	0.471295828538819
818	chr4	190106522	190106735	214	-0.602023091737471	0.0101772333080744	0.472763440800403
819	chr9	34566927	34567542	616	-0.667122404812261	0.0101851267155005	0.472763440800403
820	chr2	233793510	233794224	715	-0.853546346072436	0.0102035446661615	0.472763440800403
821	chr19	1465475	1465508	34	0.714711766189736	0.0102061758019702	0.472763440800403
822	chr4	1627957	1630278	2322	-0.835961710876505	0.0102061758019702	0.472763440800403
823	chr5	3503720	3504473	754	-0.8274921878904	0.0102061758019702	0.472763440800403
824	chr8	94613158	94613417	260	-0.781816476951152	0.0102298560242485	0.472763440800403
825	chr4	190122013	190122076	64	-0.433039117063317	0.0102324871600573	0.472763440800403
826	chr8	46918546	46918679	134	-0.682064864248171	0.0102324871600573	0.472763440800403
827	chr17	64064041	64065678	1638	-0.82669122616393	0.0102824787404227	0.473819696538292
828	chr16	81724315	81725170	856	-0.86581063978586	0.0102851098762314	0.473819696538292
829	chr3	14452725	14454256	1532	-0.519844187861422	0.0102903721478488	0.473819696538292
830	chr2	176082514	176082550	37	-0.607493219872162	0.010306158962701	0.473819696538292
831	chr15	20302784	20303748	965	-0.587538931538382	0.0103166835059358	0.473819696538292
832	chr16	88969039	88971073	2035	-0.897753296446826	0.0103272080491707	0.473819696538292
833	chr18	51563795	51564681	887	-0.757301459231181	0.0103272080491707	0.473819696538292
834	chr2	240579911	240580227	317	-0.737837863773771	0.0103982487160057	0.473880514740603
835	chr13	16239658	16243279	3622	-0.503891341701915	0.0103982487160057	0.473880514740603
836	chr19	18122751	18123632	882	0.636061621647553	0.0104035109876231	0.473880514740603
837	chr8	142934548	142934674	127	-0.742100996431209	0.0104324534815189	0.473880514740603
838	chr10	119245743	119245788	46	0.883355099454449	0.0104561337037973	0.473880514740603
839	chr11	64051699	64054940	3242	-0.813829258140278	0.0104771827902669	0.473880514740603
840	chr1	2456582	2458509	1928	-0.808558409473471	0.0104771827902669	0.473880514740603
841	chr16	79483480	79484462	983	-0.731621637113686	0.0104982318767365	0.473880514740603
842	chr19	554988	555091	104	0.818019664221505	0.0105192809632062	0.473880514740603
843	chr19	48729347	48729463	117	-0.74997053407852	0.0105403300496758	0.473880514740603
844	chr20	31060364	31060649	286	-0.694266804402489	0.0105850593584238	0.473880514740603
845	chr19	1545868	1547779	1912	-0.599435516233162	0.0105850593584238	0.473880514740603
846	chr19	37856818	37858045	1228	-0.750039496312842	0.0105903216300413	0.473880514740603
847	chr21	10383412	10383490	79	-0.735494117118801	0.0105955839016587	0.473880514740603
848	chr19	16381961	16382106	146	1.04327486468107	0.0105982150374674	0.473880514740603
849	chr21	34614913	34614965	53	-0.249453546593028	0.0105982150374674	0.473880514740603
850	chr22	19723942	19724145	204	-1.01821836961553	0.0106008461732761	0.473880514740603
851	chr14	19799778	19801422	1645	-0.952241564438827	0.0106140018523196	0.473880514740603
852	chr1	12772892	12773721	830	-0.816667740599045	0.0106140018523196	0.473880514740603
853	chr16	29744946	29747419	2474	-0.678549036897729	0.0106140018523196	0.473880514740603
854	chr3	12987415	12987741	327	-0.56874969030982	0.0106140018523196	0.473880514740603
855	chr1	34928947	34929030	84	-0.276736141077758	0.0106218952597457	0.473880514740603
856	chr2	239610282	239611313	1032	-0.798085725233812	0.0106218952597457	0.473880514740603
857	chr2	522197	524077	1881	-0.501192992031645	0.0106324198029806	0.473880514740603
858	chr19	45233812	45234163	352	-0.692133226044601	0.0106324198029806	0.473880514740603
859	chr14	104711233	104713140	1908	-0.513405874300227	0.010637682074598	0.473880514740603
860	chr12	54161859	54162979	1121	-1.04910048233271	0.0106482066178328	0.473880514740603
861	chr21	10647237	10648086	850	-0.507230842751108	0.0106534688894502	0.473880514740603
862	chr4	187558927	187560067	1141	-0.903686764951438	0.0106561000252589	0.473880514740603
863	chr3	112639107	112639167	61	-0.997087200911394	0.0106876736549634	0.473880514740603
864	chr8	2056184	2057615	1432	-0.709906610214007	0.0106981981981982	0.473880514740603
865	chr2	11660125	11660531	407	-0.631031769841027	0.0107034604698156	0.473880514740603
866	chr8	3183599	3183806	208	-0.674921769637199	0.0107060916056243	0.473880514740603
867	chr2	2832041	2833258	1218	-1.04875687355901	0.0107192472846678	0.473880514740603
868	chr5	5183334	5183780	447	-0.633784449369173	0.0107192472846678	0.473880514740603
869	chr1	123156457	123156847	391	-0.40108157579635	0.0107455586427549	0.473880514740603
870	chr10	21516036	21516352	317	-0.750729303439323	0.0107508209143723	0.473880514740603
871	chr1	123548442	123550909	2468	-0.272823529659833	0.010753452050181	0.473880514740603
872	chr17	47867047	47867089	43	-0.984447243402078	0.0107639765934158	0.473880514740603
873	chr1	245335729	245335829	101	-0.526310163432643	0.0107745011366507	0.473880514740603
874	chr17	81825979	81826315	337	-0.51427697489474	0.0107745011366507	0.473880514740603
875	chr10	35640040	35640079	40	-0.469600582228386	0.0107850256798855	0.473880514740603
876	chr1	113979434	113980491	1058	-0.517873623823305	0.0108008124947377	0.473880514740603
877	chr12	53485006	53485705	700	0.60652369357811	0.0108271238528248	0.474248739331468
878	chr12	34366530	34366669	140	-0.89763104220219	0.0108297549886335	0.474248739331468
879	chr20	29497254	29497497	244	-0.872148916694373	0.0108455418034857	0.474489883868898
880	chr10	104638263	104640052	1790	-0.642755486303926	0.0108586974825293	0.474615569132216
881	chr20	30909696	30909734	39	-0.552995198758274	0.0108718531615728	0.474741016580467
882	chr8	126279513	126279619	107	-0.723970427217574	0.0109034267912773	0.475175909940555
883	chr5	180643977	180644166	190	-0.546773388754947	0.0109113201987034	0.475175909940555
884	chr17	74097900	74098798	899	-0.882326927038447	0.0109271070135556	0.475175909940555
885	chr1	121774855	121775449	595	-0.305004893872791	0.0109402626925991	0.475175909940555
886	chr7	2091513	2093905	2393	-0.691487407973667	0.0109560495074514	0.475175909940555
887	chr2	3716173	3716874	702	-0.755999179850451	0.0109639429148775	0.475175909940555
888	chr1	143231538	143231603	66	-0.284946467025193	0.0109718363223036	0.475175909940555
889	chr20	59520602	59521370	769	-0.791707119931355	0.0109744674581123	0.475175909940555
890	chr9	2277817	2280932	3116	-0.530067793604907	0.0109981476803907	0.475309460988869
891	chr14	19267132	19267252	121	-0.512347344105901	0.0109981476803907	0.475309460988869
892	chr12	60063558	60063660	103	-0.954460298148366	0.0110165656310516	0.475387240591528
893	chr1	32275419	32276196	778	-0.804835630569777	0.0110376147175213	0.475387240591528
894	chr10	130379232	130380906	1675	-0.853500699428007	0.0110455081249474	0.475387240591528
895	chr10	133465235	133465373	139	-0.404811819155845	0.0110507703965648	0.475387240591528
896	chr12	131411760	131412036	277	-0.691655379556479	0.0110639260756083	0.475387240591528
897	chr15	97792292	97794702	2411	-0.646851236144695	0.0110797128904606	0.475387240591528
898	chr1	201408547	201410792	2246	-0.576968064273238	0.0110823440262693	0.475387240591528
899	chr10	127482018	127482434	417	-0.848195589658394	0.0110823440262693	0.475387240591528
900	chr9	116963529	116964351	823	-0.821193094601524	0.0110928685695041	0.475396881795757
901	chr14	95849266	95850927	1662	-0.793248514283311	0.0111139176559737	0.475857127392508
902	chr8	139505179	139506728	1550	-0.790057752291846	0.0111533846931043	0.476944714835807
903	chrX	76427881	76427918	38	-0.406226048542907	0.0111928517302349	0.476944714835807
904	chr2	1834820	1835656	837	-0.48871315114555	0.011200745137661	0.476944714835807
905	chr2	1306888	1308661	1774	-0.396535874269506	0.0112060074092784	0.476944714835807
906	chr1	30097428	30098166	739	-0.666853722371742	0.0112086385450871	0.476944714835807
907	chr2	23049315	23049436	122	-0.75135543874149	0.0112139008167046	0.476944714835807
908	chr9	132765063	132765185	123	-0.615714069908818	0.0112296876315568	0.476944714835807
909	chr11	71064401	71065211	811	0.657733080608576	0.0112323187673655	0.476944714835807
910	chr22	49602374	49603267	894	-0.553899634285182	0.0112428433106003	0.476952827062563
911	chr7	101038817	101040584	1768	-0.775375347683473	0.0112612612612613	0.477019163582713
912	chr9	98315413	98318621	3209	-0.642020248430573	0.0112770480761135	0.477019163582713
913	chr11	61015997	61018773	2777	-0.707347511892094	0.0112954660267744	0.477019163582713
914	chr7	154173720	154174183	464	-0.782594068665293	0.0113059905700093	0.477019163582713
915	chr2	105568016	105568241	226	-0.820845130220998	0.0113059905700093	0.477019163582713
916	chr7	63720128	63720435	308	-0.900880356538469	0.011308621705818	0.477019163582713
917	chr11	116613825	116615242	1418	-0.887850575138129	0.0113191462490528	0.477019163582713
918	chr6	149842567	149843247	681	-0.469142602230632	0.0113454576071399	0.477019163582713
919	chr18	3665770	3666034	265	-1.01627442899365	0.0113480887429486	0.477019163582713
920	chr1	143256239	143256308	70	-0.330945310992884	0.0113849246442704	0.477019163582713
921	chr11	8217558	8219768	2211	-0.877641633270153	0.0113901869158878	0.477019163582713
922	chr7	156107921	156108081	161	-0.81206971246988	0.0113928180516966	0.477019163582713
923	chr2	161536861	161536995	135	-0.842374377620594	0.011424391681401	0.477019163582713
924	chr5	8080427	8081814	1388	-0.807648314854643	0.0114533341752968	0.477019163582713
925	chr9	97554315	97556339	2025	-0.486969254850169	0.0114533341752968	0.477019163582713
926	chr8	142011993	142012613	621	-0.596496688497478	0.0114664898543403	0.477019163582713
927	chr6	41374738	41374984	247	0.863422698095611	0.011469120990149	0.477019163582713
928	chr2	239017395	239020557	3163	-0.676417577454421	0.0114717521259577	0.477019163582713
929	chr22	30294131	30294970	840	-0.444480936947511	0.0115006946198535	0.477019163582713
930	chr16	7519122	7520165	1044	-0.835661430486574	0.0115085880272796	0.477019163582713
931	chr14	105836243	105837811	1569	-0.795273135510245	0.0115217437063231	0.477019163582713
932	chr4	1212258	1212306	49	-1.25837632259595	0.0115270059779406	0.477019163582713
933	chr20	25010128	25012617	2490	-0.602053499412142	0.0115533173360276	0.477019163582713
934	chr5	135438328	135438566	239	-0.841743343768274	0.0115533173360276	0.477019163582713
935	chr9	129719412	129719457	46	0.58491706326863	0.011558579607645	0.477019163582713
936	chr22	49754026	49754863	838	-0.730527933090539	0.0115796286941147	0.477019163582713
937	chr17	80501640	80502722	1083	-0.819794714479123	0.0115822598299234	0.477019163582713
938	chr2	120396938	120400521	3584	-0.679459368731784	0.0115927843731582	0.477019163582713
939	chr7	156192615	156195210	2596	-0.602171359882154	0.0115980466447756	0.477019163582713
940	chr6	279950	281216	1267	-0.601931943602447	0.0115980466447756	0.477019163582713
941	chr21	9004558	9005695	1138	-0.698232937612206	0.0116006777805843	0.477019163582713
942	chr10	80544593	80545593	1001	-0.837645018212242	0.0116059400522017	0.477019163582713
943	chr22	36741436	36745901	4466	-0.468469422652143	0.0116138334596279	0.477019163582713
944	chr3	184572547	184572823	277	-1.15939950139262	0.0116138334596279	0.477019163582713
945	chr1	3248899	3250389	1491	-1.0331721020726	0.0116164645954366	0.477019163582713
946	chr3	71919494	71920680	1187	-0.805500357349879	0.011648038225141	0.477573974266426
947	chr2	97724361	97724633	273	-0.97870667580867	0.0116506693609497	0.477573974266426
948	chr21	33109722	33109755	34	0.121587106221649	0.0116980298055064	0.478094017971596
949	chr8	27062577	27063629	1053	0.740391110955066	0.0117059232129326	0.478094017971596
950	chr6	71050413	71051094	682	-0.788832777023802	0.0117059232129326	0.478094017971596
951	chr1	2535129	2536676	1548	-0.721937535679087	0.0117217100277848	0.478094017971596
952	chr6	169936717	169936779	63	-0.990372144582753	0.0117296034352109	0.478094017971596
953	chr5	2187351	2188115	765	-0.639404835582642	0.0117638082007241	0.478094017971596
954	chr22	11611969	11615699	3731	-0.468578054510103	0.0117690704723415	0.478094017971596
955	chr4	42195287	42195408	122	-0.612737213287583	0.0117690704723415	0.478094017971596
956	chr5	156850400	156850444	45	0.964463002725664	0.0117901195588111	0.478094017971596
957	chr7	57197377	57197934	558	-0.665885686500179	0.0117901195588111	0.478094017971596
958	chr6	160590907	160591460	554	-1.02756329481841	0.0117927506946199	0.478094017971596
959	chr8	57211691	57213034	1344	-0.389776337790288	0.0117927506946199	0.478094017971596
960	chr16	84806501	84806567	67	0.830577725297384	0.0117980129662373	0.478094017971596
961	chr10	124321942	124325272	3331	-0.522651654419771	0.0118085375094721	0.47810075200631
962	chr15	31983324	31987478	4155	-0.645892712057271	0.0118427422749853	0.478982753720541
963	chr22	32333668	32334380	713	-0.834253644541459	0.0118637913614549	0.478982753720541
964	chr12	124365640	124366290	651	-0.666244045931946	0.0118743159046897	0.478982753720541
965	chr15	20272940	20274651	1712	-0.414912021891825	0.0118822093121159	0.478982753720541
966	chr17	10803696	10803923	228	-0.685920261312041	0.011916414077629	0.479771092798286
967	chr21	41598949	41599801	853	-0.664871910119585	0.0119269386208639	0.479771092798286
968	chr5	135434665	135435885	1221	-0.93361854047279	0.0119400942999074	0.479771092798286
969	chr17	56617997	56618804	808	-0.64566985924578	0.011961143386377	0.479771092798286
970	chr12	161824	167405	5582	-0.528569276542067	0.0119848236086554	0.479771092798286
971	chr14	82814696	82814776	81	-0.970308207239243	0.0120085038309337	0.479771092798286
972	chr21	10399386	10401279	1894	-0.53422953601963	0.0120163972383599	0.479771092798286
973	chr14	101046189	101047567	1379	-0.982100335240309	0.0120190283741686	0.479771092798286
974	chrX	49345887	49346249	363	-0.465914529789519	0.0120795444977688	0.479771092798286
975	chr20	20791966	20792527	562	-0.893796068239096	0.0120821756335775	0.479771092798286
976	chr5	37834936	37835683	748	-0.648826970222238	0.012113749263282	0.479771092798286
977	chr12	122052064	122053518	1455	-0.683041624342628	0.0121269049423255	0.479771092798286
978	chr12	5732722	5733364	643	-0.641929374009365	0.0121321672139429	0.479771092798286
979	chr1	143214122	143214408	287	-0.352423107376407	0.0121479540287952	0.479771092798286
980	chr3	169865851	169866122	272	-0.649451226169828	0.0121532163004126	0.479771092798286
981	chr12	56022925	56023035	111	0.565581166019099	0.0121558474362213	0.479771092798286
982	chr6	34075433	34077416	1984	-0.834805268279099	0.0121690031152648	0.479771092798286
983	chr5	141236287	141236327	41	-0.887186910590717	0.0121768965226909	0.479771092798286
984	chr1	90606787	90607501	715	-0.671449490492434	0.0121900522017344	0.479771092798286
985	chr15	40296318	40298835	2518	-0.593262136026704	0.0121926833375432	0.479771092798286
986	chr12	5861517	5863266	1750	-0.970002109438415	0.0121926833375432	0.479771092798286
987	chr7	44561228	44563824	2597	0.599765810543526	0.0121979456091606	0.479771092798286
988	chr1	2039101	2039925	825	-0.824124335614865	0.0122005767449693	0.479771092798286
989	chr21	44735382	44737038	1657	-0.688567940926408	0.0122005767449693	0.479771092798286
990	chr8	46220218	46221360	1143	-0.59225185906136	0.0122005767449693	0.479771092798286
991	chr20	31437023	31437293	271	-0.891337528117496	0.012203207880778	0.479771092798286
992	chr2	239245837	239247278	1442	-0.744883618008977	0.0122768796834217	0.481540442967205
993	chr8	10699534	10703118	3585	-0.719786355701572	0.0122795108192304	0.481540442967205
994	chr8	50634110	50635637	1528	-0.829575770263509	0.0122795108192304	0.481540442967205
995	chr1	123161900	123163310	1411	-0.444675926252493	0.0123084533131262	0.482265680068466
996	chr11	10785555	10786083	529	0.622828302297636	0.0123768628441526	0.483817039914557
997	chr21	8787551	8788404	854	-0.79217313924779	0.0123794939799613	0.483817039914557
998	chr20	46011662	46011678	17	-0.278747723610443	0.0123794939799613	0.483817039914557
999	chr17	79425917	79426529	613	-0.660336748309318	0.0124242232887093	0.48515435711816
1000	chr7	158061421	158062900	1480	-0.543717112080934	0.0124584280542224	0.486078787211066
1001	chr1	248337815	248338479	665	-0.850203601031824	0.0124873705481182	0.486385717315565
1002	chr12	34365766	34367182	1417	-0.832942895508739	0.0125294687210575	0.487613961457951
1003	chr9	124452444	124453199	756	-0.75557253495641	0.0125505178075272	0.487701705733419
1004	chr6	323812	327288	3477	-0.259670314286328	0.0125663046223794	0.487701705733419
1005	chr6	112367084	112367131	48	-0.918583753753387	0.0125689357581881	0.487701705733419
1006	chr11	67619178	67620140	963	-0.50963041332449	0.0125768291656142	0.487701705733419
1007	chr7	141482328	141484085	1758	-0.927677830080965	0.0125926159804664	0.487701705733419
1008	chr17	81929080	81930307	1228	-0.492793915669169	0.0126136650669361	0.487701705733419
1009	chr1	125183103	125183165	63	-0.272497138596269	0.0126189273385535	0.487701705733419
1010	chr10	124008466	124008988	523	-0.816024481928294	0.0126268207459796	0.487701705733419
1011	chr13	112014950	112015016	67	-0.474505231660376	0.012676812326345	0.488814494348188
1012	chr5	133253434	133256535	3102	-0.447664691544885	0.012721541635093	0.489720997255508
1013	chr5	123098609	123099071	463	-0.774481193637417	0.0127504841289888	0.490317341421226
1014	chr22	15854653	15855125	473	-0.742084984473412	0.012766270943841	0.490317341421226
1015	chr16	46390024	46390255	232	-0.255790558535914	0.0127689020796497	0.490317341421226
1016	chr2	5923114	5923278	165	-0.411638157238523	0.0127820577586933	0.490414511978592
1017	chr5	179498674	179500148	1475	-0.633452913081367	0.012811000252589	0.490709151583817
1018	chr5	1687287	1687508	222	-0.910581264407319	0.012811000252589	0.490709151583817
1019	chr16	1326579	1328672	2094	-0.463028416626526	0.0128346804748674	0.49090219942201
1020	chr1	109503751	109504939	1189	0.543669082888958	0.0128373116106761	0.49090219942201
1021	chr12	132248967	132250951	1985	-0.515544662070134	0.012874147511998	0.491888080112649
1022	chr1	123085638	123086232	595	-0.614882221138251	0.0128951965984676	0.491888080112649
1023	chr15	94756809	94758534	1726	-0.613610603473126	0.0129057211417025	0.491888080112649
1024	chr9	135377819	135378979	1161	-0.543647526827508	0.0129057211417025	0.491888080112649
1025	chr2	71944497	71945269	773	-0.783229775198619	0.0129215079565547	0.492083433368596
1026	chr9	136354298	136355809	1512	-0.846499471675707	0.0129714995369201	0.493579993920927
1027	chr18	13932263	13933120	858	-0.809538723543099	0.0129951797591985	0.494073737203924
1028	chr8	12596517	12597126	610	-0.515480372534198	0.0130135977098594	0.494159951731121
1029	chr19	17327757	17328893	1137	-1.07532785642027	0.0130188599814768	0.494159951731121
1030	chr4	190106929	190111610	4682	-0.536549814552618	0.0130320156605203	0.494252847022988
1031	chr1	228293088	228294674	1587	-0.41326264585721	0.0130504336111813	0.494317521783221
1032	chr2	1605069	1606108	1040	-0.63779822037169	0.0130556958827987	0.494317521783221
1033	chr17	83085185	83085922	738	-0.551184841598693	0.0130688515618422	0.494317521783221
1034	chr11	72688956	72690206	1251	-0.635494017373877	0.0130820072408857	0.494317521783221
1035	chr3	6400614	6401668	1055	-0.781303130262043	0.0130872695125032	0.494317521783221
1036	chr17	21676875	21677443	569	-0.771390840232364	0.0131109497347815	0.494807028584281
1037	chr4	152160548	152160997	450	-0.578463684122255	0.0131293676854425	0.495097299746145
1038	chr12	128377802	128378408	607	-0.652403576969203	0.0131793592658079	0.496171701690561
1039	chr14	105936431	105938015	1585	-0.86411256757572	0.0131793592658079	0.496171701690561
1040	chr10	86139334	86140311	978	-0.932139982183175	0.0132398753894081	0.497327461996214
1041	chr21	10606597	10608615	2019	-0.407007208657885	0.0132556622042603	0.497327461996214
1042	chr22	45039164	45040385	1222	-0.890817389348371	0.01327671129073	0.497327461996214
1043	chr1	5809075	5810355	1281	-0.635571811368421	0.0133135471920519	0.497327461996214
1044	chr7	2009674	2010644	971	-0.522689063974554	0.0133188094636693	0.497327461996214
1045	chr10	133102215	133102287	73	-0.82583013581247	0.013321440599478	0.497327461996214
1046	chr18	74076068	74076960	893	-0.829511987096199	0.0133293340069041	0.497327461996214
1047	chr16	50989314	50991356	2043	-0.853043682885595	0.0133345962785215	0.497327461996214
1048	chr6	36929460	36930707	1248	-0.716578592781264	0.0133609076366086	0.497327461996214
1049	chr8	28346406	28347633	1228	0.947941311728431	0.0133609076366086	0.497327461996214
1050	chr15	20235613	20238906	3294	-0.594583659647179	0.0133609076366086	0.497327461996214
1051	chr2	235505288	235505838	551	0.698526767122206	0.0133609076366086	0.497327461996214
1052	chr11	99633920	99634433	514	-0.794721680380454	0.0133609076366086	0.497327461996214
1053	chr6	302086	302248	163	-0.541863324869823	0.0133977435379305	0.498296737096469
1054	chr11	32092163	32092383	221	0.988581488305127	0.013410899216974	0.498384431770251
1055	chr12	130474704	130475976	1273	-0.902097804151768	0.0134266860318262	0.498569686633122
1056	chr5	119299769	119299920	152	0.825058232857163	0.0134529973899133	0.499102268268448
1057	chr9	134171893	134173012	1120	0.770574078290938	0.0134687842047655	0.499102268268448
1058	chr2	207825718	207826116	399	-1.06686194326996	0.0134872021554265	0.499102268268448
1059	chr19	944317	944448	132	-0.81575706537861	0.0134924644270439	0.499102268268448
1060	chr12	50911525	50912259	735	-0.570108604359425	0.0134950955628526	0.499102268268448
1061	chr11	2524713	2527090	2378	-0.744719099148083	0.0135503494148354	0.499425858470374
1062	chr8	2086724	2086801	78	-0.584763693001269	0.0135556116864528	0.499425858470374
1063	chr17	49915950	49916019	70	-1.09955364639345	0.0135608739580702	0.499425858470374
1064	chr16	19240672	19241547	876	-0.685817435130557	0.0135608739580702	0.499425858470374
1065	chr11	69776347	69777501	1155	-0.802238433868895	0.0135687673654963	0.499425858470374
1066	chr7	32078690	32079796	1107	-0.801801328209176	0.0135687673654963	0.499425858470374
1067	chr9	115085688	115086564	877	-0.599673452342639	0.0135871853161573	0.499672049209217
1068	chr4	6531861	6531963	103	-0.713585025653931	0.013616127810053	0.499672049209217
1069	chr12	129651965	129652498	534	-0.834219190644831	0.0136187589458617	0.499672049209217
1070	chr3	43860230	43864765	4536	-0.719483160660034	0.0136371768965227	0.499950386684592
1071	chr5	175595925	175597751	1827	-0.666717137739495	0.0136687505262272	0.500710197848048
1072	chr1	6124906	6126594	1689	-0.559742769854843	0.0137003241559316	0.500747151051905
1073	chr7	156233285	156236579	3295	-0.58803388609938	0.013705586427549	0.500747151051905
1074	chr17	3635527	3637759	2233	0.345250795175463	0.01372400437821	0.500747151051905
1075	chr13	112992407	112993075	669	-0.73068221631433	0.01372400437821	0.500747151051905
1076	chr5	163260031	163260126	96	-0.973601417279417	0.0137661025511493	0.501178441980126
1077	chr19	58002356	58002462	107	0.0842228738109767	0.0137792582301928	0.501178441980126
1078	chr7	66088899	66089657	759	-0.736741861763612	0.0138608234402627	0.503351822744898
1079	chr1	5645489	5647663	2175	-0.993047190121792	0.0139055527490107	0.503473280725134
1080	chr7	4766394	4767275	882	-0.94096306128943	0.0139081838848194	0.503473280725134
1081	chr8	3461310	3461809	500	-0.957633512391535	0.0139081838848194	0.503473280725134
1082	chr6	40754757	40754902	146	-0.636064325124469	0.0139187084280542	0.503473280725134
1083	chr15	40779368	40780917	1550	0.46708913700507	0.0139187084280542	0.503473280725134
1084	chr10	105717291	105717398	108	-0.846749721934864	0.0139344952429065	0.503649618192318
1085	chr2	2754988	2755834	847	-0.821302482320831	0.0139634377368022	0.504133938864528
1086	chr22	20405643	20405751	109	0.538282550062362	0.0139950113665067	0.504133938864528
1087	chr12	452953	453793	841	-0.805584099490344	0.0140055359097415	0.504133938864528
1088	chr18	36188090	36188125	36	-0.788321764761423	0.0140081670455502	0.504133938864528
1089	chr8	290569	290862	294	-0.562626842659015	0.0140134293171676	0.504133938864528
1090	chr16	82381897	82382735	839	-0.792952364672783	0.0140265849962112	0.504214218913647
1091	chr14	104545640	104547002	1363	-0.755620995387357	0.0140660520333418	0.504525730609286
1092	chr13	98327725	98327994	270	1.31373362995947	0.0140739454407679	0.504525730609286
1093	chr14	102507479	102507517	39	-0.521894449440512	0.0140897322556201	0.504525730609286
1094	chr3	127677831	127680129	2299	-0.444080461916135	0.0141028879346636	0.504525730609286
1095	chr14	96234578	96234885	308	0.94642788444649	0.0141107813420898	0.504525730609286
1096	chr2	159904918	159905956	1039	-0.652526240253729	0.0141160436137072	0.504525730609286
1097	chr2	142464962	142465126	165	-0.493612433230779	0.014152879515029	0.504525730609286
1098	chr1	123011320	123011805	486	-0.867379327858289	0.0141581417866465	0.504525730609286
1099	chr1	2074414	2075563	1150	-0.733015593656736	0.0141581417866465	0.504525730609286
1100	chr10	124088287	124090419	2133	-0.743541166633455	0.0141949776879683	0.504525730609286
1101	chr10	6853064	6853858	795	-0.694143209619576	0.0142186579102467	0.504525730609286
1102	chr2	94735644	94735741	98	-0.695500446496336	0.0142239201818641	0.504525730609286
1103	chr4	785432	787131	1700	-0.589659808081654	0.0142502315399512	0.504525730609286
1104	chr21	10574258	10576351	2094	-0.404999340940753	0.0142502315399512	0.504525730609286
1105	chr2	241898585	241898743	159	0.933809810082393	0.0142528626757599	0.504525730609286
1106	chr14	23517096	23518760	1665	-0.68164924098802	0.0142660183548034	0.504525730609286
1107	chr9	135344979	135345134	156	-0.768545157596838	0.0142660183548034	0.504525730609286
1108	chr8	134482014	134483874	1861	-0.559383606477526	0.0142765428980382	0.504525730609286
1109	chr8	140061091	140062334	1244	-0.59908273157585	0.0142791740338469	0.504525730609286
1110	chr9	80358985	80360441	1457	-0.641914115637105	0.0142818051696556	0.504525730609286
1111	chr21	9848049	9848278	230	-0.599397599420219	0.0142975919845079	0.504525730609286
1112	chr6	1225778	1226774	997	-0.68644996043106	0.0142975919845079	0.504525730609286
1113	chr20	63000255	63001607	1353	-0.498376143143232	0.0143186410709775	0.50488250364556
1114	chr13	16160972	16162190	1219	-0.403112079119331	0.0143607392439168	0.505980366826126
1115	chr9	96494419	96497964	3546	-0.830957914019638	0.0143896817378126	0.506613386949258
1116	chr16	5411310	5412774	1465	-0.764355258073775	0.0144738780836912	0.508311319497067
1117	chr2	239730464	239730580	117	-0.770940160423147	0.0144791403553086	0.508311319497067
1118	chr5	139758657	139759741	1085	-0.820466579186086	0.0144949271701608	0.508311319497067
1119	chr11	133709317	133709452	136	-0.733461115563639	0.0145054517133956	0.508311319497067
1120	chr7	75965912	75967473	1562	-0.695180465601724	0.0145080828492043	0.508311319497067
1121	chr2	208800983	208801978	996	-0.916558836657066	0.0145186073924392	0.508311319497067
1122	chr15	73922862	73924228	1367	0.905365654638958	0.0145265007998653	0.508311319497067
1123	chr12	113536541	113537379	839	-0.663066619436833	0.0145265007998653	0.508311319497067
1124	chr10	5828884	5829055	172	-0.698016621579972	0.0145370253431001	0.508311319497067
1125	chr1	4368971	4369790	820	-0.723775948049156	0.0145791235160394	0.509086348093914
1126	chr19	49701327	49701381	55	0.701062081166357	0.0145922791950829	0.509086348093914
1127	chr2	87825109	87825224	116	-0.770560331412321	0.0146054348741265	0.509160462273551
1128	chr2	747763	748029	267	-0.705964778287362	0.0146212216889787	0.509326119453963
1129	chr4	7278647	7281510	2864	-0.579092844542103	0.0146527953186832	0.510041041273862
1130	chr19	613380	615895	2516	-0.489191006790019	0.0146817378125789	0.510571253544079
1131	chr2	47010600	47010849	250	-0.409689661337881	0.0146975246274312	0.510571253544079
1132	chr5	174844930	174846086	1157	-0.707595450070047	0.0147896143807359	0.510571253544079
1133	chr1	37292359	37293941	1583	-0.915473445024745	0.0148001389239707	0.510571253544079
1134	chr9	138112140	138112336	197	-0.502115496577455	0.0148054011955881	0.510571253544079
1135	chr10	122182535	122182891	357	-0.564984703820642	0.0148054011955881	0.510571253544079
1136	chr11	17040464	17042160	1697	-0.45044970486093	0.0148238191462491	0.510571253544079
1137	chr2	219776861	219777560	700	-0.694412761700895	0.0148659173191883	0.510571253544079
1138	chr19	810073	812660	2588	-0.289246920163967	0.014886966405658	0.510571253544079
1139	chr16	49682863	49686285	3423	-0.783208535406179	0.014886966405658	0.510571253544079
1140	chr18	74445218	74448529	3312	-0.566287326120077	0.0149106466279363	0.510571253544079
1141	chr22	15689475	15689602	128	-0.31190343750391	0.0149106466279363	0.510571253544079
1142	chr15	100227541	100228276	736	-1.16356206616552	0.0149422202576408	0.510571253544079
1143	chr7	141289208	141292128	2921	-0.680232485227989	0.0149553759366843	0.510571253544079
1144	chr8	10946352	10949903	3552	-0.509156477232334	0.0149553759366843	0.510571253544079
1145	chr10	131759521	131760626	1106	-0.835327771847489	0.0149711627515366	0.510571253544079
1146	chrX	153817055	153817380	326	0.579450150085687	0.0149816872947714	0.510571253544079
1147	chr14	100674290	100674436	147	-0.941424705089365	0.0149895807021975	0.510571253544079
1148	chr8	3021729	3021949	221	-1.07980477525562	0.0149895807021975	0.510571253544079
1149	chr17	49224568	49224600	33	0.121458139742353	0.0150185231960933	0.510571253544079
1150	chr18	22339139	22340572	1434	-0.667151723836012	0.0150343100109455	0.510571253544079
1151	chr17	44558823	44559030	208	-0.760061068953529	0.0150422034183716	0.510571253544079
1152	chr3	125920194	125920851	658	0.792055568070875	0.0150422034183716	0.510571253544079
1153	chr11	133560116	133560744	629	-0.787247449748589	0.0150500968257978	0.510571253544079
1154	chr11	117640821	117643725	2905	-0.63148766743111	0.0150606213690326	0.510571253544079
1155	chr15	20240212	20248223	8012	-0.255854534827956	0.0151185063568241	0.510571253544079
1156	chr4	9243712	9243789	78	-0.699273703465096	0.0151211374926328	0.510571253544079
1157	chr9	132228778	132230399	1622	-0.697875188184857	0.0151290309000589	0.510571253544079
1158	chr2	128628923	128631950	3028	-0.674959752686417	0.0151342931716763	0.510571253544079
1159	chr3	10443526	10445014	1489	-0.750543215995519	0.0151342931716763	0.510571253544079
1160	chr12	57627632	57627752	121	-0.701723892089326	0.0151421865791025	0.510571253544079
1161	chr11	68997363	68998838	1476	-0.538816119400057	0.0151448177149112	0.510571253544079
1162	chr19	58367775	58368426	652	-0.723785288666164	0.0151474488507199	0.510571253544079
1163	chr9	96097791	96100392	2602	-0.479690207215715	0.0151527111223373	0.510571253544079
1164	chr20	50267041	50267807	767	-0.862160366514897	0.015155342258146	0.510571253544079
1165	chr12	130732538	130732623	86	-0.749433892317525	0.0151684979371895	0.510571253544079
1166	chr10	130727617	130728257	641	-0.887153514196444	0.0151763913446156	0.510571253544079
1167	chr12	130485412	130488277	2866	-0.794293559743986	0.0152053338385114	0.510571253544079
1168	chr8	865698	867045	1348	-0.66050649595433	0.0152053338385114	0.510571253544079
1169	chr20	48657599	48658160	562	-0.692219623208741	0.0152158583817462	0.510571253544079
1170	chr6	351819	353441	1623	-0.418152107408264	0.0152211206533636	0.510571253544079
1171	chr2	241863747	241863814	68	0.917915450957498	0.0152211206533636	0.510571253544079
1172	chr8	1557568	1558963	1396	-0.496598735426353	0.0152211206533636	0.510571253544079
1173	chr16	49335023	49336928	1906	-0.754941930395309	0.0152211206533636	0.510571253544079
1174	chr8	6871247	6871491	245	-1.01403119652239	0.0152947924560074	0.511272124144805
1175	chr10	46552277	46552806	530	-0.547201198821452	0.0153053169992422	0.511272124144805
1176	chr20	17693683	17694166	484	0.639398979988321	0.0153105792708596	0.511272124144805
1177	chr16	49429107	49430759	1653	-0.507151107332758	0.0153421529005641	0.511272124144805
1178	chr10	95439825	95439960	136	-0.524491902860291	0.0153474151721815	0.511272124144805
1179	chr5	159095363	159095947	585	0.947288320361695	0.0153710953944599	0.511272124144805
1180	chr5	175261055	175261754	700	-0.720941073695568	0.0154053001599731	0.511272124144805
1181	chr14	100692934	100695623	2690	0.564017379707054	0.0154263492464427	0.511272124144805
1182	chr4	49161695	49161760	66	-0.579259589624454	0.0154579228761472	0.511272124144805
1183	chr1	171012660	171013699	1040	-1.0253277900067	0.0154816030984255	0.511272124144805
1184	chr16	3443429	3443569	141	-0.999303824167523	0.0154816030984255	0.511272124144805
1185	chr7	157781082	157782316	1235	-0.692369702106743	0.0154842342342342	0.511272124144805
1186	chr17	7512800	7513280	481	0.32153488976903	0.0154894965058516	0.511272124144805
1187	chr10	49386294	49386447	154	-0.718694936495729	0.01551317672813	0.511272124144805
1188	chr5	5421436	5421518	83	-0.641343204594927	0.01551317672813	0.511272124144805
1189	chr19	30333527	30335726	2200	-0.529402017919507	0.0155184389997474	0.511272124144805
1190	chr3	9258870	9258942	73	-0.656234510853212	0.0155210701355561	0.511272124144805
1191	chr7	156546167	156546919	753	-0.927130528602845	0.0155289635429822	0.511272124144805
1192	chr19	1716391	1718023	1633	-0.587665839428551	0.0155368569504084	0.511272124144805
1193	chr17	19380896	19381186	291	0.412775495707149	0.015557906036878	0.511272124144805
1194	chr3	195778818	195778991	174	-0.498520529378033	0.0155763239875389	0.511272124144805
1195	chr17	74521822	74527631	5810	-0.770168708748621	0.0155763239875389	0.511272124144805
1196	chr3	133983266	133985110	1845	-0.722003194598989	0.0156157910246695	0.511272124144805
1197	chr5	24650524	24651648	1125	-0.847918241908851	0.0156263155679044	0.511272124144805
1198	chr14	95156861	95157416	556	0.104173996812698	0.0156342089753305	0.511272124144805
1199	chr21	42464319	42464401	83	-0.514536164791695	0.0156368401111392	0.511272124144805
1200	chr6	123565749	123565808	60	-1.06343542496099	0.0156447335185653	0.511272124144805
1201	chr15	96492296	96493065	770	-0.885357587784578	0.0156447335185653	0.511272124144805
1202	chr17	6551960	6553553	1594	-0.520980779015904	0.0156842005556959	0.511272124144805
1203	chr21	10423901	10425577	1677	-0.39863947526184	0.0157026185063568	0.511272124144805
1204	chr20	29331802	29332127	326	-0.814862050326303	0.0157131430495916	0.511272124144805
1205	chr8	10518334	10518900	567	-0.677526755986247	0.0157131430495916	0.511272124144805
1206	chrY	56855325	56855742	418	-0.731096894108337	0.0157394544076787	0.511272124144805
1207	chr8	859568	860957	1390	-0.73739234882032	0.0157473478151048	0.511272124144805
1208	chr19	53625291	53625465	175	-0.704842134610962	0.0157578723583396	0.511272124144805
1209	chr2	98796191	98797050	860	-0.768227241840401	0.0157605034941484	0.511272124144805
1210	chr6	163363946	163364952	1007	-0.618077235414467	0.0157841837164267	0.511272124144805
1211	chr4	3774708	3777219	2512	-0.664869615996013	0.0157841837164267	0.511272124144805
1212	chr15	73573688	73574145	458	-1.08044834680399	0.0158078639387051	0.511272124144805
1213	chr21	10331424	10332791	1368	-0.538638365460031	0.0158183884819399	0.511272124144805
1214	chr2	89611290	89611350	61	-0.63959000332369	0.0158446998400269	0.511272124144805
1215	chr20	58010194	58013003	2810	-0.532271455928477	0.0158473309758356	0.511272124144805
1216	chr12	2273805	2274263	459	-0.479196182681627	0.0158473309758356	0.511272124144805
1217	chrX	331786	331847	62	-0.649901572401644	0.0158525932474531	0.511272124144805
1218	chr8	629784	630916	1133	0.774416300385495	0.0158604866548792	0.511272124144805
1219	chr7	158417904	158418035	132	-0.411868986087774	0.0158736423339227	0.511272124144805
1220	chr4	9483770	9485004	1235	-0.592776929522735	0.0158841668771575	0.511272124144805
1221	chr9	89481766	89482288	523	0.637045557764342	0.0158867980129662	0.511272124144805
1222	chr8	143133044	143133930	887	-0.72807571619557	0.0158867980129662	0.511272124144805
1223	chr2	239076012	239076123	112	0.901092473396354	0.0159210027784794	0.511272124144805
1224	chr8	37586490	37587295	806	0.409967676981643	0.0159210027784794	0.511272124144805
1225	chr9	954348	955525	1178	-0.739679082233078	0.0159236339142881	0.511272124144805
1226	chr2	1756596	1759479	2884	-0.509170340279663	0.0159552075439926	0.511272124144805
1227	chr15	26621859	26623147	1289	-0.780507810596795	0.0159578386798013	0.511272124144805
1228	chr11	8338729	8339858	1130	0.77161943869869	0.0160025679885493	0.511272124144805
1229	chr5	17526599	17526735	137	-0.28921515594862	0.016005199124358	0.511272124144805
1230	chr22	37943194	37944139	946	-0.525636375993234	0.0160130925317841	0.511272124144805
1231	chr2	6917566	6917599	34	-0.213791797110984	0.0160315104824451	0.511272124144805
1232	chr8	142415563	142418276	2714	-0.822142183794741	0.0160551907047234	0.511272124144805
1233	chr1	6633091	6634663	1573	-0.672781400929456	0.0160551907047234	0.511272124144805
1234	chr8	6039785	6039982	198	-0.941491091338943	0.0160604529763408	0.511272124144805
1235	chr11	64857162	64859412	2251	0.624860443137153	0.0160683463837669	0.511272124144805
1236	chr11	77040395	77040584	190	-0.45583473298888	0.0160736086553844	0.511272124144805
1237	chr5	140877089	140877155	67	-0.54793879893574	0.0160920266060453	0.511272124144805
1238	chr3	3079264	3079473	210	-0.727104853151683	0.016094657741854	0.511272124144805
1239	chr21	8704587	8704960	374	-0.756259970928804	0.0160999200134714	0.511272124144805
1240	chr1	3684501	3686145	1645	-0.592979119146396	0.0161051822850888	0.511272124144805
1241	chr1	107567301	107567662	362	0.671188456124361	0.0161104445567062	0.511272124144805
1242	chr1	247431076	247432913	1838	-0.794590220181264	0.0161130756925149	0.511272124144805
1243	chr17	10063771	10064237	467	-0.739945689296397	0.0161262313715585	0.511272124144805
1244	chr20	50075658	50075750	93	-0.471182570835649	0.0161288625073672	0.511272124144805
1245	chr20	34710124	34710156	33	-0.277866411754176	0.0161420181864107	0.511272124144805
1246	chr20	49602481	49605435	2955	-0.842077103749212	0.0161446493222194	0.511272124144805
1247	chr10	11393039	11393372	334	-0.631965113754222	0.0161788540877326	0.511272124144805
1248	chr19	1083430	1084659	1230	0.634904737179785	0.01618411635935	0.511272124144805
1249	chr19	7615270	7615349	80	0.376149648218068	0.01618411635935	0.511272124144805
1250	chr10	42070775	42070852	78	-0.488784208848856	0.0161867474951587	0.511272124144805
1251	chr2	240895038	240895189	152	-0.692224186382743	0.0161946409025848	0.511272124144805
1252	chr14	77051136	77053872	2737	-0.567030818653715	0.0162156899890545	0.511586730782501
1253	chr14	92232126	92233617	1492	-0.728059540472614	0.0162420013471415	0.512066812963569
1254	chr10	23739530	23739936	407	-1.01893772117924	0.0162762061126547	0.512794927874192
1255	chr3	47000345	47004559	4215	-0.344839175183386	0.0162972551991244	0.513107851958243
1256	chr16	34081484	34081832	349	-0.777245998463266	0.0163577713227246	0.51377715935382
1257	chr10	6432587	6433381	795	-0.868838086181515	0.0163604024585333	0.51377715935382
1258	chr3	10576049	10577579	1531	-0.81250824230392	0.0163735581375768	0.51377715935382
1259	chr11	1862315	1863238	924	0.727733843974939	0.0163814515450029	0.51377715935382
1260	chr5	179285152	179285288	137	1.10835661412712	0.0164314431253684	0.51377715935382
1261	chr6	29749875	29750343	469	-0.705260489267871	0.0164603856192641	0.51377715935382
1262	chr14	101370914	101371891	978	-0.658770253825724	0.0164893281131599	0.51377715935382
1263	chr21	7258074	7259415	1342	-0.563567193948092	0.0164893281131599	0.51377715935382
1264	chr2	113605221	113605346	126	-0.224324060406676	0.0164919592489686	0.51377715935382
1265	chr5	161164164	161165318	1155	-0.985908621528157	0.0164919592489686	0.51377715935382
1266	chr4	8747338	8748821	1484	-0.716121873330738	0.0164919592489686	0.51377715935382
1267	chr1	3763485	3764491	1007	-0.74174260169534	0.0164945903847773	0.51377715935382
1268	chr8	1022507	1022837	331	-0.733698151354958	0.0164998526563947	0.51377715935382
1269	chr7	74480487	74480555	69	-0.461568573420146	0.0165077460638208	0.51377715935382
1270	chr2	90380832	90380900	69	-0.253297656158774	0.0165235328786731	0.513802343525397
1271	chr19	17831404	17834699	3296	-0.633022370257605	0.0165314262860992	0.513802343525397
1272	chr5	148509823	148509986	164	-0.622841723837253	0.016541950829334	0.513802343525397
1273	chr7	435999	436066	68	-0.854129308049592	0.0165893112738907	0.514431295781763
1274	chr1	21593911	21595556	1646	-0.725862759869086	0.0166077292245517	0.514431295781763
1275	chr12	130771121	130771532	412	-0.910956908725496	0.0166445651258735	0.514431295781763
1276	chr4	9098030	9098164	135	-0.54867510576946	0.0166656142123432	0.514431295781763
1277	chr10	47059005	47061724	2720	-0.842177848180789	0.0166656142123432	0.514431295781763
1278	chr13	31208342	31209617	1276	-0.6175927521948	0.0166971878420477	0.514431295781763
1279	chr13	16294082	16294666	585	-0.306199803990592	0.0167024501136651	0.514431295781763
1280	chr3	84834363	84834495	133	-0.734451694761462	0.0167050812494738	0.514431295781763
1281	chr14	105734444	105734792	349	-0.559810180571614	0.0167129746568999	0.514431295781763
1282	chr22	47817048	47818966	1919	-0.649603276540412	0.0167182369285173	0.514431295781763
1283	chr5	171523550	171526433	2884	-0.559489542511024	0.0167524416940305	0.514878256680464
1284	chr8	144645919	144646177	259	-0.468215036112849	0.0167550728298392	0.514878256680464
1285	chr6	40411735	40412600	866	-0.712960484236322	0.0167813841879262	0.515343691668612
1286	chr9	106093487	106093592	106	-0.9516716663093	0.0168419003115265	0.516858211954
1287	chr3	141429744	141429914	171	-0.641714680303216	0.0168892607560832	0.517496920875036
1288	chr10	86376684	86376948	265	-0.772631913738535	0.0169076787067441	0.517496920875036
1289	chr2	10052388	10052470	83	1.17850261516514	0.0169287277932138	0.517496920875036
1290	chr22	35096489	35098247	1759	-0.756253514593362	0.0169366212006399	0.517496920875036
1291	chr9	135490272	135491027	756	-0.752599561546803	0.0169524080154921	0.517496920875036
1292	chr12	124114906	124115694	789	-0.916442376771361	0.0169524080154921	0.517496920875036
1293	chr10	130430373	130432783	2411	-0.771082576846205	0.0170602845836491	0.519397537093421
1294	chr17	76037241	76038999	1759	-0.755382362534628	0.0170760713985013	0.519397537093421
1295	chr12	52610359	52612593	2235	-0.54927731037831	0.01707870253431	0.519397537093421
1296	chr14	76094019	76097549	3531	-0.512815602995871	0.0171050138923971	0.519397537093421
1297	chr12	5452375	5453552	1178	-0.547259720057245	0.0171076450282058	0.519397537093421
1298	chr16	23058	23243	186	0.486098052759303	0.0171392186579102	0.519397537093421
1299	chr4	60205447	60205661	215	-0.703960573658198	0.0171602677443799	0.519397537093421
1300	chr22	38082005	38083068	1064	-0.546940274516913	0.0171813168308495	0.519397537093421
1301	chr7	56371823	56371892	70	-0.353319722038779	0.017186579102467	0.519397537093421
1302	chr17	2036750	2038601	1852	0.365022215787558	0.0172049970531279	0.519397537093421
1303	chr2	113235741	113235848	108	0.891930842353687	0.0172049970531279	0.519397537093421
1304	chr2	81194381	81195024	644	-0.510645852026305	0.017212890460554	0.519397537093421
1305	chr10	1529542	1532166	2625	-0.322578062670598	0.0172207838679801	0.519397537093421
1306	chr12	79563909	79565678	1770	-0.787938661611935	0.0172260461395975	0.519397537093421
1307	chr12	52715368	52716304	937	-0.583351510850547	0.0172734065841542	0.519397537093421
1308	chr2	42857000	42857599	600	0.776148920749616	0.0172734065841542	0.519397537093421
1309	chr3	40069964	40072398	2435	-0.897131908843887	0.0173076113496674	0.519397537093421
1310	chr15	66101957	66102877	921	-0.79330937918461	0.0173076113496674	0.519397537093421
1311	chr11	65613430	65613470	41	-0.727722660311548	0.0173523406584154	0.519397537093421
1312	chr2	44768029	44769564	1536	-0.760109603786106	0.0173549717942241	0.519397537093421
1313	chr22	10713799	10715296	1498	-0.486009150071203	0.017365496337459	0.519397537093421
1314	chr11	42950785	42951176	392	-0.939973394955625	0.0173812831523112	0.519397537093421
1315	chr11	134887599	134888784	1186	-0.721503524432072	0.0173839142881199	0.519397537093421
1316	chr7	157975125	157975415	291	-0.684561693338728	0.0173970699671634	0.519397537093421
1317	chr17	7308352	7308605	254	0.125238759044042	0.0173970699671634	0.519397537093421
1318	chr8	95390083	95391582	1500	-0.633819173621861	0.0174075945103982	0.519397537093421
1319	chr6	341579	344157	2579	-0.418262260558	0.017436537004294	0.519397537093421
1320	chr11	23889106	23889744	639	-0.685547526162619	0.0174444304117201	0.519397537093421
1321	chr1	3405232	3405532	301	-0.688238470881888	0.0174575860907637	0.519397537093421
1322	chr3	45595209	45595989	781	0.724285895420154	0.0174654794981898	0.519397537093421
1323	chr1	81379643	81379751	109	-0.876285959961385	0.0174733729056159	0.519397537093421
1324	chr17	82356244	82356831	588	-0.727079571296633	0.0174733729056159	0.519397537093421
1325	chr15	97134812	97136350	1539	-0.628111658230967	0.0174733729056159	0.519397537093421
1326	chr1	15848286	15848322	37	-0.0941361855391295	0.0175075776711291	0.519397537093421
1327	chr17	33482800	33483557	758	-0.763874815589213	0.0175102088069378	0.519397537093421
1328	chr11	66429803	66429978	176	0.753342697733568	0.01752599562179	0.519397537093421
1329	chr12	122791115	122791840	726	0.585231351862018	0.0175312578934074	0.519397537093421
1330	chr1	124503789	124503974	186	-0.422395495160811	0.0175391513008335	0.519397537093421
1331	chr12	131135389	131136357	969	-0.693964470919446	0.0175391513008335	0.519397537093421
1332	chr12	99719946	99721211	1266	-0.698405655632951	0.0175391513008335	0.519397537093421
1333	chr12	70496627	70497669	1043	-0.912919216609908	0.0175654626589206	0.519397537093421
1334	chr11	12285097	12289330	4234	-0.770543107265029	0.017570724930538	0.519397537093421
1335	chr14	20935220	20935318	99	-0.766617683511787	0.0175786183379641	0.519397537093421
1336	chr11	64763444	64764355	912	-0.698983085474493	0.0175812494737728	0.519397537093421
1337	chr7	158268393	158269364	972	-0.658265621303853	0.017589142881199	0.519397537093421
1338	chr3	17593351	17593569	219	0.378046085936052	0.0175917740170077	0.519397537093421
1339	chr16	67670852	67672726	1875	-0.506579068664911	0.0176075608318599	0.519397537093421
1340	chrX	269329	269408	80	-0.309086607484445	0.0176365033257557	0.519397537093421
1341	chr11	67697966	67700555	2590	-0.724163302393249	0.0176417655973731	0.519397537093421
1342	chr1	4405359	4410725	5367	-0.677807429418918	0.0176654458196514	0.519397537093421
1343	chr13	16456812	16457385	574	-0.648614211776794	0.0176759703628863	0.519397537093421
1344	chr12	126907506	126907573	68	-1.101755421814	0.0176759703628863	0.519397537093421
1345	chr17	40093075	40093149	75	-0.993955968624571	0.0176759703628863	0.519397537093421
1346	chr5	177433211	177433729	519	-0.61625295778319	0.0176759703628863	0.519397537093421
1347	chr8	142515391	142515551	161	-0.657674218674052	0.017678601498695	0.519397537093421
1348	chr6	5839847	5840909	1063	-0.667897382880039	0.0177443798939126	0.52099847225409
1349	chr10	78471249	78472720	1472	-0.611223310530295	0.0177575355729561	0.5210532815673
1350	chr2	2712244	2715486	3243	-0.567027321716026	0.0178022648817041	0.521702436749166
1351	chr5	3629381	3630042	662	-0.670059228487883	0.0178443630546434	0.52260432814094
1352	chr14	24574706	24575360	655	-0.993577753113378	0.0178785678201566	0.52309636357156
1353	chr21	5220527	5221894	1368	-0.442380567341824	0.017883830091774	0.52309636357156
1354	chr22	29313398	29313450	53	-0.459452945498286	0.017902248042435	0.523303458294255
1355	chr11	44934937	44935088	152	0.701776883871376	0.0179364528079481	0.52332016758042
1356	chr9	135335123	135336104	982	-0.558211056334697	0.0179575018944178	0.52332016758042
1357	chr10	131260325	131260388	64	-0.616027666365459	0.0179575018944178	0.52332016758042
1358	chr10	120315059	120316818	1760	-0.951714329696331	0.0179575018944178	0.52332016758042
1359	chr18	37449324	37451643	2320	-0.593900540826702	0.01797328870927	0.52332016758042
1360	chr1	8957164	8957466	303	-0.514851624206422	0.0179890755241223	0.52332016758042
1361	chr12	132197466	132199569	2104	0.801338734896592	0.0179969689315484	0.52332016758042
1362	chr3	127001963	127002735	773	-0.661376541966763	0.0180048623389745	0.52332016758042
1363	chr10	86712322	86712835	514	-0.575826816923096	0.0180048623389745	0.52332016758042
1364	chr12	124412354	124412786	433	-0.805493550113141	0.0180522227835312	0.524036726287211
1365	chr15	20216613	20217699	1087	-0.469643635592827	0.0181180011787488	0.524525887473035
1366	chr16	88980316	88981161	846	-0.679239748535463	0.0181180011787488	0.524525887473035
1367	chr15	98371245	98371391	147	-0.700098153780783	0.018125894586175	0.524525887473035
1368	chr22	26093505	26094430	926	-0.734522137561248	0.018125894586175	0.524525887473035
1369	chrX	907383	907426	44	-0.771637220783603	0.018125894586175	0.524525887473035
1370	chr1	143219952	143220218	267	-0.263766441982404	0.0181495748084533	0.524882064447977
1371	chr22	17158898	17160034	1137	-0.320337593794208	0.0181916729813926	0.525517084376435
1372	chr1	2466889	2468603	1715	-0.588113468992379	0.018215353203671	0.525594315237325
1373	chr10	99527140	99527192	53	0.936326351912752	0.0182311400185232	0.525594315237325
1374	chrX	134549511	134549596	86	-0.743515749748053	0.0182311400185232	0.525594315237325
1375	chr19	56823553	56824147	595	-0.854029370504018	0.0182495579691841	0.525796877419265
1376	chr3	97565845	97567739	1895	-0.85463399354276	0.0182916561421234	0.526403049481484
1377	chr1	122869748	122872178	2431	-0.355491925099165	0.018304811821167	0.526403049481484
1378	chr2	236816440	236820814	4375	0.419217716603493	0.018304811821167	0.526403049481484
1379	chr2	870354	871136	783	-0.647560203515705	0.0183284920434453	0.526730335765282
1380	chr11	68334602	68336151	1550	-0.847021116923737	0.0183390165866801	0.526730335765282
1381	chr17	71894586	71894763	178	-0.791031560504201	0.0183521722657237	0.526780387497974
1382	chr7	141192610	141193186	577	-0.792642837425675	0.0183705902163846	0.526981331278712
1383	chr3	13138288	13139600	1313	-0.779327075889967	0.018394270438663	0.527080936729556
1384	chr7	6017751	6017820	70	0.321855520419824	0.0183969015744717	0.527080936729556
1385	chr20	58148273	58149613	1341	-0.67439244902767	0.0184284752041761	0.527203349603681
1386	chr10	131806918	131807020	103	-0.702541102699569	0.0184284752041761	0.527203349603681
1387	chr2	128902170	128902259	90	-0.699296621924328	0.0184784667845416	0.527203349603681
1388	chr2	209209090	209209330	241	-0.720105304429227	0.0185231960932896	0.527203349603681
1389	chr5	157997607	157998137	531	-0.65254159563239	0.0185231960932896	0.527203349603681
1390	chr17	44859063	44859628	566	0.458119489692871	0.018554769722994	0.527203349603681
1391	chr16	81593554	81593655	102	0.590082176848842	0.0185652942662288	0.527203349603681
1392	chrX	154444107	154444184	78	-0.590667935130462	0.0185837122168898	0.527203349603681
1393	chr21	7957311	7959449	2139	-0.447579133262901	0.018617916982403	0.527203349603681
1394	chr10	86354090	86354330	241	-0.517312732584703	0.0186389660688726	0.527203349603681
1395	chr7	97371872	97372279	408	-0.650102279032927	0.0186784331060032	0.527203349603681
1396	chr9	106789528	106789612	85	-0.618980616394674	0.0186810642418119	0.527203349603681
1397	chr16	34594509	34594594	86	-0.256369954308019	0.0186836953776206	0.527203349603681
1398	chr17	78161143	78164294	3152	-0.484307935817202	0.0187021133282816	0.527203349603681
1399	chr9	93960584	93960655	72	-0.83994408406441	0.0187257935505599	0.527203349603681
1400	chr19	3547998	3548132	135	-0.582202903027913	0.0187284246863686	0.527203349603681
1401	chr12	74170743	74171397	655	-0.479614795175351	0.018733686957986	0.527203349603681
1402	chr20	60444386	60444455	70	-0.734346250548803	0.0187415803654121	0.527203349603681
1403	chr8	10425701	10427709	2009	-0.404623423369375	0.0187468426370296	0.527203349603681
1404	chr2	1396613	1398146	1534	-0.894104280790096	0.0187494737728383	0.527203349603681
1405	chr16	34571831	34572053	223	-0.455239741671534	0.0187678917234992	0.527203349603681
1406	chr21	10404878	10405477	600	-0.816876124142509	0.0187731539951166	0.527203349603681
1407	chr7	146728056	146728167	112	-0.661778064078304	0.0187757851309253	0.527203349603681
1408	chr8	140300440	140300751	312	0.925951767889006	0.0187915719457776	0.527203349603681
1409	chr5	166868382	166869188	807	-0.999643647457748	0.0187915719457776	0.527203349603681
1410	chr5	95243957	95244804	848	-0.63257759606745	0.0188389323903343	0.527203349603681
1411	chr10	44418907	44419704	798	-0.641376358506668	0.0188520880693778	0.527203349603681
1412	chr6	151783038	151783900	863	-0.824757448775879	0.0188547192051865	0.527203349603681
1413	chr14	101190910	101192556	1647	-0.602017200725541	0.0188547192051865	0.527203349603681
1414	chr2	240780167	240780422	256	-0.772333182142234	0.0188573503409952	0.527203349603681
1415	chr16	88972205	88974533	2329	-0.728668377184436	0.0188573503409952	0.527203349603681
1416	chr14	98835376	98836603	1228	-0.573090327712555	0.0188573503409952	0.527203349603681
1417	chr8	46108840	46109718	879	-0.744763144043379	0.0188573503409952	0.527203349603681
1418	chr2	226796575	226797233	659	0.982860430767851	0.0188810305632736	0.527203349603681
1419	chr13	18665329	18665914	586	-0.366411259802676	0.0188941862423171	0.527203349603681
1420	chr16	56348268	56353077	4810	-0.489457981183796	0.0188994485139345	0.527203349603681
1421	chr4	136610525	136611826	1302	-0.602995291873841	0.0189020796497432	0.527203349603681
1422	chr7	159025372	159025495	124	-0.855999062566302	0.0189415466868738	0.527203349603681
1423	chr8	35869606	35870559	954	-0.591209862995492	0.0189468089584912	0.527203349603681
1424	chr8	141466013	141468241	2229	-0.82705276201074	0.0189468089584912	0.527203349603681
1425	chr14	94773041	94773233	193	0.342266293473769	0.0189494400942999	0.527203349603681
1426	chr12	57219933	57220152	220	-0.695261072037615	0.0190362675759872	0.528569051471681
1427	chr1	125183714	125183834	121	-0.420884163177694	0.0190494232550307	0.528569051471681
1428	chr9	136667924	136668057	134	-0.846562038765443	0.0190573166624569	0.528569051471681
1429	chr5	179052674	179053760	1087	-0.664042881151028	0.0190678412056917	0.528569051471681
1430	chr22	12280215	12280323	109	-0.771021575764798	0.019109939378631	0.528569051471681
1431	chr3	13165787	13168960	3174	-0.640448890603557	0.0191257261934832	0.528569051471681
1432	chr1	125167805	125167867	63	-0.400464174368743	0.019136250736718	0.528569051471681
1433	chr1	5527323	5528823	1501	-0.629662556980812	0.0191467752799529	0.528569051471681
1434	chr1	49841932	49841971	40	-0.929066805190929	0.0191494064157616	0.528569051471681
1435	chr12	154764	156897	2134	-0.679963341762076	0.0191572998231877	0.528569051471681
1436	chr1	1123890	1124351	462	-0.486752240038249	0.0191651932306138	0.528569051471681
1437	chr17	50185906	50186017	112	-0.706271551586711	0.0191704555022312	0.528569051471681
1438	chr2	86556670	86556793	124	-0.848676082441517	0.0191704555022312	0.528569051471681
1439	chr16	81572800	81575377	2578	-0.579846929311397	0.0191862423170834	0.528569051471681
1440	chr11	922579	925762	3184	0.430366139380067	0.019199397996127	0.528569051471681
1441	chr10	66136047	66136145	99	-0.848437447559495	0.0192046602677444	0.528569051471681
1442	chr7	148126435	148127070	636	-0.6951828297583	0.0192178159467879	0.528615919451694
1443	chr2	407100	407688	589	-0.63283908842653	0.0192467584406837	0.529096713870277
1444	chr17	47424126	47424154	29	-0.632116653408166	0.0192678075271533	0.52916384093318
1445	chr17	44559105	44560150	1046	-0.831894448370306	0.0192730697987707	0.52916384093318
1446	chr7	150958459	150958537	79	-0.615163286612229	0.0192835943420056	0.52916384093318
1447	chr2	89764746	89766785	2040	-0.399670685811962	0.0192993811568578	0.529282374733172
1448	chr7	158147617	158148073	457	-0.239982772673153	0.0193467416014145	0.52995145718391
1449	chr6	324152	324376	225	-0.475929676321103	0.0193467416014145	0.52995145718391
1450	chr20	43137607	43139439	1833	-0.672929140786415	0.0193809463669277	0.530392622509272
1451	chr22	35011638	35014803	3166	-0.722350259518024	0.0194151511324409	0.530392622509272
1452	chr11	63997315	63999041	1727	-0.528388565086121	0.0194204134040583	0.530392622509272
1453	chr5	175674345	175676119	1775	-0.669944055896166	0.0194335690831018	0.530392622509272
1454	chr16	86731095	86733109	2015	-0.946475784094368	0.0194467247621453	0.530392622509272
1455	chr2	72040055	72040953	899	-0.701360699720475	0.0194598804411889	0.530392622509272
1456	chr16	50974089	50977720	3632	-0.628502217036716	0.019467773848615	0.530392622509272
1457	chr6	28097934	28098223	290	-0.480866526245754	0.0194782983918498	0.530392622509272
1458	chr19	55929104	55930423	1320	-0.81775652204153	0.0194782983918498	0.530392622509272
1459	chr20	26727812	26728030	219	-0.756686475122235	0.0195019786141281	0.530392622509272
1460	chr4	110683687	110684253	567	-1.07105409658153	0.0195151342931717	0.530392622509272
1461	chr11	69147663	69148641	979	-0.372893379283727	0.0195177654289804	0.530392622509272
1462	chr14	21781475	21782479	1005	-0.625038927489423	0.0195467079228761	0.530392622509272
1463	chr11	2842269	2846275	4007	-0.248009835658904	0.0195467079228761	0.530392622509272
1464	chr3	194955113	194957083	1971	-0.472710069948932	0.0195703881451545	0.530396925419429
1465	chr7	101702560	101702804	245	-0.738407056345048	0.019583543824198	0.530396925419429
1466	chr6	167509483	167509594	112	-0.859055923363444	0.0196177485897112	0.530396925419429
1467	chr1	11603650	11604316	667	-0.772000199390796	0.0196230108613286	0.530396925419429
1468	chr20	4426988	4427616	629	-0.642824961938933	0.0196230108613286	0.530396925419429
1469	chr6	693063	693579	517	-0.111205416323267	0.0196387976761809	0.530396925419429
1470	chr1	10785838	10786540	703	-0.527340948919911	0.0196387976761809	0.530396925419429
1471	chr15	25086136	25086486	351	-0.756595337455527	0.0197098383430159	0.531576913263943
1472	chr10	1161770	1163268	1499	-0.473768090499971	0.019736149701103	0.531576913263943
1473	chr18	77098605	77100855	2251	-0.577093552338872	0.019736149701103	0.531576913263943
1474	chr13	16125669	16128736	3068	-0.257003417725862	0.0197440431085291	0.531576913263943
1475	chr14	98451169	98452653	1485	-0.63296785172383	0.0197598299233813	0.531576913263943
1476	chr10	38826224	38826967	744	-1.0129198136449	0.0197677233308074	0.531576913263943
1477	chr19	2252194	2252628	435	-0.327659468178444	0.0197835101456597	0.531576913263943
1478	chr19	31626796	31627833	1038	-0.703486151699745	0.0197861412814684	0.531576913263943
1479	chr22	45285257	45286089	833	-0.800220585662149	0.0198466574050686	0.531758054884856
1480	chr15	79191046	79191198	153	-0.519522309111083	0.019870337627347	0.531758054884856
1481	chr13	18874959	18874990	32	-0.829552298008506	0.0198755998989644	0.531758054884856
1482	chr22	10730884	10732048	1165	-0.583232903917701	0.0198755998989644	0.531758054884856
1483	chr18	12182969	12183144	176	-0.51520107133819	0.0198755998989644	0.531758054884856
1484	chr8	5597732	5599062	1331	-0.644030868177729	0.0198940178496253	0.531758054884856
1485	chr8	1136457	1139118	2662	-0.609877475662309	0.0199098046644776	0.531758054884856
1486	chr7	155295706	155297752	2047	0.100928004003583	0.0199282226151385	0.531758054884856
1487	chr19	30579220	30581888	2669	-0.749332488455629	0.0199361160225646	0.531758054884856
1488	chr3	141050708	141050782	75	-0.412031548766412	0.0199361160225646	0.531758054884856
1489	chr19	51104346	51104367	22	-0.909780913488066	0.019941378294182	0.531758054884856
1490	chr5	175204793	175206085	1293	-0.743268621529445	0.0199440094299907	0.531758054884856
1491	chr4	7811810	7813068	1259	-0.624576716918881	0.0199755830596952	0.531758054884856
1492	chr10	7696837	7696974	138	-1.21463756193101	0.0199834764671213	0.531758054884856
1493	chr9	23544269	23545820	1552	-0.756365019390564	0.01998610760293	0.531758054884856
1494	chr12	124867031	124867631	601	-0.611543792384781	0.0199887387387387	0.531758054884856
1495	chr17	41734831	41736091	1261	-0.670970726386728	0.0200071566893997	0.53181842525123
1496	chr14	19487453	19489524	2072	-0.409070421570933	0.0200229435042519	0.53181842525123
1497	chr20	31861917	31862672	756	-0.677258259331666	0.0200255746400606	0.53181842525123
1498	chr13	80337352	80337468	117	-0.700806119560763	0.0200518859981477	0.53201809670122
1499	chr9	124857913	124858387	475	-0.644379939065733	0.0200624105413825	0.53201809670122
1500	chr9	120015845	120016891	1047	-0.815997076356986	0.0200676728129999	0.53201809670122
1501	chr7	128853890	128856282	2393	-0.352464884223582	0.020120295529174	0.532260059111142
1502	chr2	218873670	218873702	33	-0.906121244911703	0.0201229266649827	0.532260059111142
1503	chr3	128262067	128263043	977	-0.437132454583789	0.0201781805169656	0.532813183806174
1504	chr13	111568115	111568368	254	-0.594229241488454	0.0201939673318178	0.532813183806174
1505	chr5	140871085	140871363	279	-0.61751280560459	0.02020975414667	0.532813183806174
1506	chr1	112810759	112811316	558	-0.650619529940071	0.0202176475540962	0.532813183806174
1507	chr8	98178970	98180373	1404	-0.763203089745667	0.0202202786899049	0.532813183806174
1508	chr7	71887907	71888045	139	-0.81219152922403	0.0202308032331397	0.532813183806174
1509	chr22	38114581	38114880	300	-0.696757836688977	0.0202702702702703	0.532813183806174
1510	chr5	12491851	12492783	933	-0.746161281893706	0.0202834259493138	0.532813183806174
1511	chr1	15726519	15727410	892	-0.397777612861639	0.020299212764166	0.532813183806174
1512	chr11	66692501	66692984	484	-0.518021642587044	0.0203360486654879	0.532813183806174
1513	chr22	46367333	46368059	727	-0.719986948493403	0.0203360486654879	0.532813183806174
1514	chr16	4892164	4892898	735	-0.877204913807257	0.0204123516039404	0.532813183806174
1515	chr8	838866	840827	1962	0.791268468584486	0.0204281384187926	0.532813183806174
1516	chr9	124295673	124297511	1839	-0.585146582982595	0.0204281384187926	0.532813183806174
1517	chr2	181684970	181685333	364	-0.452672871541315	0.0204360318262187	0.532813183806174
1518	chr13	114038310	114039288	979	0.77414603065583	0.0204386629620274	0.532813183806174
1519	chr21	45320667	45321683	1017	0.937810939343744	0.0204491875052623	0.532813183806174
1520	chr17	34646234	34646377	144	-0.779620153774719	0.0204544497768797	0.532813183806174
1521	chr12	48528197	48529122	926	-0.604815887178965	0.0204597120484971	0.532813183806174
1522	chr9	114694401	114695023	623	-0.712238751737012	0.0204597120484971	0.532813183806174
1523	chr2	120498711	120501441	2731	-0.538718285225953	0.0204702365917319	0.532813183806174
1524	chr3	9158499	9159372	874	-0.627625129016278	0.0204702365917319	0.532813183806174
1525	chr7	155547292	155547470	179	-0.657715476350616	0.0204807611349667	0.532813183806174
1526	chr17	8189422	8190326	905	-0.131762376010548	0.0204833922707754	0.532813183806174
1527	chr5	139848430	139850839	2410	-0.468700807427129	0.0204833922707754	0.532813183806174
1528	chr17	6136136	6138245	2110	-0.683042834042263	0.0204939168140103	0.532813183806174
1529	chr4	590455	590702	248	-0.432785583356337	0.0205386461227583	0.532813183806174
1530	chr1	156130145	156133463	3319	-0.510776206957291	0.0205386461227583	0.532813183806174
1531	chr14	75429371	75431430	2060	-0.767314139205805	0.0205491706659931	0.532813183806174
1532	chr10	36989641	36989750	110	-0.753530213814851	0.0205544329376105	0.532813183806174
1533	chr2	127622681	127623334	654	-0.618562165929343	0.0205544329376105	0.532813183806174
1534	chr17	39868038	39868079	42	-0.870455554053817	0.020630735876063	0.532813183806174
1535	chr2	89765091	89765307	217	-0.711314958227119	0.020630735876063	0.532813183806174
1536	chr9	98795421	98797174	1754	-0.63818504043266	0.0206359981476804	0.532813183806174
1537	chr22	23434525	23436364	1840	-0.429056578324748	0.0206491538267239	0.532813183806174
1538	chr1	223419165	223420421	1257	-0.873411589150376	0.0206623095057674	0.532813183806174
1539	chr17	2359747	2360421	675	-0.555545811518864	0.0206780963206197	0.532813183806174
1540	chr10	132478370	132478854	485	-0.670181795938762	0.0206886208638545	0.532813183806174
1541	chr3	74712315	74712376	62	-0.879665388086747	0.0206886208638545	0.532813183806174
1542	chr20	44709577	44709734	158	-0.75742748210312	0.0206912519996632	0.532813183806174
1543	chr10	86077209	86078441	1233	-0.677221306137443	0.0206912519996632	0.532813183806174
1544	chr15	20276652	20277286	635	-0.664012495853027	0.0207096699503242	0.532813183806174
1545	chr3	71754684	71754702	19	-0.245212278188033	0.0207175633577503	0.532813183806174
1546	chr3	10467689	10469269	1581	-0.665574371319288	0.0207228256293677	0.532813183806174
1547	chr7	158093653	158095181	1529	-0.867258667842135	0.0207307190367938	0.532813183806174
1548	chr16	10707910	10708144	235	-0.493819166175004	0.020764923802307	0.532813183806174
1549	chr2	238231271	238231593	323	0.450761525257575	0.020764923802307	0.532813183806174
1550	chr20	47258951	47259900	950	-0.326361466754712	0.0207701860739244	0.532813183806174
1551	chr2	16321316	16321571	256	-0.7027582408532	0.0207780794813505	0.532813183806174
1552	chrY	56849189	56851720	2532	-0.414337376033819	0.0207938662962027	0.532813183806174
1553	chr1	154155005	154155114	110	0.64482918803693	0.0207964974320115	0.532813183806174
1554	chr11	119931583	119934512	2930	-0.620823891779928	0.0208412267407595	0.532813183806174
1555	chr7	157876541	157876885	345	-0.563772934163336	0.0208464890123769	0.532813183806174
1556	chr11	60515259	60515391	133	-0.60772029108759	0.0208464890123769	0.532813183806174
1557	chr8	10659115	10662104	2990	-0.67782600768035	0.0208701692346552	0.532813183806174
1558	chr1	16725291	16728988	3698	-0.392795363355005	0.0208728003704639	0.532813183806174
1559	chr18	37142337	37142476	140	-0.706072042419208	0.0208728003704639	0.532813183806174
1560	chr8	143111620	143112012	393	-0.816495663440075	0.0209043740001684	0.532813183806174
1561	chr2	236617859	236617995	137	-0.506588220445508	0.0209096362717858	0.532813183806174
1562	chr16	88286003	88287842	1840	-0.657247089175741	0.0209148985434032	0.532813183806174
1563	chr19	2877781	2877888	108	-0.539631577705037	0.0209280542224467	0.532813183806174
1564	chr9	117362369	117364269	1901	-0.863026013133066	0.0209359476298729	0.532813183806174
1565	chr11	131582990	131584284	1295	-0.75383275346725	0.0209648901237686	0.532813183806174
1566	chr5	1101375	1102436	1062	0.576297142492459	0.0209727835311947	0.532813183806174
1567	chr19	29118952	29121248	2297	-0.77265548407082	0.0209859392102383	0.532813183806174
1568	chr1	63675266	63676622	1357	-0.675980069868123	0.020988570346047	0.532813183806174
1569	chr1	3435871	3437421	1551	-0.869076180507861	0.0210017260250905	0.532813183806174
1570	chr17	752998	754021	1024	-0.501670880890734	0.0210069882967079	0.532813183806174
1571	chr6	32075021	32075592	572	-0.392181952718602	0.0210096194325166	0.532813183806174
1572	chr8	138882236	138883985	1750	-0.54043037739784	0.0210464553338385	0.532994851147436
1573	chr14	106371961	106373685	1725	-0.944619810053726	0.0210622421486907	0.532994851147436
1574	chr19	43415527	43416925	1399	-0.566656521061096	0.0210701355561169	0.532994851147436
1575	chr8	57213153	57213333	181	-0.567366970911304	0.0210938157783952	0.532994851147436
1576	chr8	142144313	142144477	165	-1.23433802168529	0.0210990780500126	0.532994851147436
1577	chr1	54335845	54336951	1107	-0.46275105509184	0.0211253894080997	0.532994851147436
1578	chr4	1239157	1239488	332	0.53140693674878	0.0211280205439084	0.532994851147436
1579	chr1	241855769	241856372	604	0.772670302509014	0.0211385450871432	0.532994851147436
1580	chr10	85727160	85728658	1499	-0.945393807116737	0.0211438073587606	0.532994851147436
1581	chr6	2592482	2593408	927	-0.585267291689762	0.0211438073587606	0.532994851147436
1582	chr21	42659943	42660165	223	0.545745095402517	0.0211569630378042	0.533035363522319
1583	chr17	46972783	46974326	1544	-0.876630667551777	0.0212095857539783	0.533527698029714
1584	chr19	13829686	13830619	934	0.433767609876331	0.021212216889787	0.533527698029714
1585	chr6	168193640	168193830	191	-0.407648906517358	0.0212174791614044	0.533527698029714
1586	chr10	79424347	79424978	632	-0.86389826273142	0.0212227414330218	0.533527698029714
1587	chr5	175034270	175035209	940	-0.773757577764022	0.0212595773343437	0.533899576613967
1588	chr17	19019996	19021945	1950	0.529254056137268	0.0212779952850046	0.533899576613967
1589	chr9	137013185	137013550	366	-0.777084495898542	0.0212885198282395	0.533899576613967
1590	chr2	217713847	217714445	599	-0.496361610532511	0.0213069377789004	0.533899576613967
1591	chr11	70594205	70596029	1825	-0.778600189464224	0.02132798686537	0.534058436733835
1592	chr13	18609818	18610639	822	-0.885848486716081	0.0213569293592658	0.534058436733835
1593	chr10	124740213	124741143	931	-0.72252292481847	0.0213595604950745	0.534058436733835
1594	chr3	195008393	195009630	1238	-0.72322018902713	0.0213595604950745	0.534058436733835
1595	chr18	69979498	69979704	207	-0.330871379406233	0.0214095520754399	0.534439851592215
1596	chr22	30869864	30872819	2956	-0.435190252417659	0.0214227077544835	0.534479188711318
1597	chr16	67942534	67943717	1184	-0.660633081809375	0.0214648059274227	0.535240184973595
1598	chr17	9207076	9210133	3058	-0.428926222266023	0.0214779616064663	0.535279047466554
1599	chr2	104485749	104486579	831	-0.796993237547303	0.0215332154584491	0.536366482838735
1600	chr8	135683739	135685011	1273	-0.559999058006666	0.0215621579523449	0.536573803316882
1601	chr16	46401391	46401528	138	-0.331702452410389	0.0215647890881536	0.536573803316882
1602	chr12	131203113	131204869	1757	-0.7338280161227	0.0216016249894755	0.536860058137893
1603	chr15	32060846	32060974	129	-0.645446434570715	0.0216174118043277	0.536860058137893
1604	chr15	79054230	79058468	4239	-0.451329726633493	0.0216331986191799	0.536860058137893
1605	chr8	143977702	143977736	35	0.927261645855122	0.0216516165698409	0.536860058137893
1606	chr12	45155451	45156251	801	-0.720427303817802	0.0216647722488844	0.536860058137893
1607	chr16	49509269	49511397	2129	-0.629696901984518	0.0216779279279279	0.536860058137893
1608	chr2	104969425	104970762	1338	-0.820447903613936	0.0216779279279279	0.536860058137893
1609	chr17	78358501	78359123	623	-0.700101879362354	0.021685821335354	0.536860058137893
1610	chr19	3346594	3347158	565	-0.305600755352541	0.0216910836069715	0.536860058137893
1611	chr11	897907	898472	566	-0.776404651664533	0.0216937147427802	0.536860058137893
1612	chr17	39238773	39238896	124	0.6839522493779	0.021704239286015	0.536860058137893
1613	chr14	48011443	48011538	96	-0.653586528934345	0.0217384440515282	0.537130419508744
1614	chr1	2998864	3002189	3326	-0.510686579971847	0.0217700176812326	0.537622758745304
1615	chr11	64001293	64002256	964	-0.609394934950907	0.0217963290393197	0.537984686170503
1616	chrX	834510	834566	57	-0.755203882620458	0.0218331649406416	0.538316277187993
1617	chr12	149825	153171	3347	-0.39183922218737	0.0218568451629199	0.538316277187993
1618	chrX	275771	275937	167	0.673118362963689	0.0218726319777722	0.538316277187993
1619	chr16	7422459	7423687	1229	-0.789848662266526	0.0218805253851983	0.538316277187993
1620	chr2	179077416	179078390	975	-0.826438165012928	0.021883156521007	0.538316277187993
1621	chr7	2037649	2037733	85	-1.03326087886165	0.0219068367432853	0.538316277187993
1622	chr8	880220	880717	498	-0.581425587496996	0.0219068367432853	0.538316277187993
1623	chr7	158141422	158143211	1790	-0.49643271979305	0.0219147301507115	0.538316277187993
1624	chr10	43410505	43410562	58	0.694934909357737	0.0219384103729898	0.538454096004514
1625	chr19	47037526	47038683	1158	0.648660886399108	0.0219436726446072	0.538454096004514
1626	chr14	39762937	39764094	1158	-0.82379454841371	0.0219673528668856	0.53874874544313
1627	chr11	131672264	131672530	267	-0.86425516198779	0.0220015576323988	0.539126182923134
1628	chr9	130998278	130998995	718	-0.835521887611818	0.0220515492127642	0.539126182923134
1629	chr15	22949300	22950851	1552	0.588858595837818	0.0220725982992338	0.539126182923134
1630	chr11	68955411	68955500	90	-0.393524755445152	0.022106803064747	0.539126182923134
1631	chr8	1495214	1495825	612	-0.397549737058026	0.0221199587437905	0.539126182923134
1632	chr2	126907061	126910339	3279	-0.701340144869335	0.0221199587437905	0.539126182923134
1633	chr2	224091881	224092605	725	-0.426185175238429	0.0221199587437905	0.539126182923134
1634	chr11	56220564	56220967	404	-0.568252439437689	0.0221199587437905	0.539126182923134
1635	chr2	45335915	45337822	1908	-0.716436116726474	0.022133114422834	0.539126182923134
1636	chr9	132446567	132447938	1372	-0.773617793589877	0.0221383766944515	0.539126182923134
1637	chr6	162552294	162552401	108	-0.440557790434222	0.0221436389660689	0.539126182923134
1638	chr3	50201737	50203080	1344	-0.699215478841363	0.0221462701018776	0.539126182923134
1639	chr6	125485744	125488080	2337	-0.764245848643808	0.0221646880525385	0.539290111625181
1640	chr19	43581337	43582374	1038	0.679583597876896	0.0221857371390082	0.539361647602335
1641	chr16	88922441	88922753	313	0.56072073113037	0.0221909994106256	0.539361647602335
1642	chr17	3379899	3381234	1336	-0.780926196500933	0.0222120484970952	0.539589110753646
1643	chr17	50269577	50272916	3340	-0.68467607977501	0.0222515155342258	0.53964629101851
1644	chr1	19772163	19774265	2103	-0.640103036899468	0.0222515155342258	0.53964629101851
1645	chr1	5334702	5337058	2357	-0.693825476821702	0.0222620400774606	0.53964629101851
1646	chr7	50412436	50413663	1228	-0.617840841139345	0.0222673023490781	0.53964629101851
1647	chr5	177961680	177962704	1025	-0.42398474596602	0.0222909825713564	0.53964629101851
1648	chr17	17670973	17671212	240	-0.627598792026632	0.0222936137071651	0.53964629101851
1649	chr8	22680528	22682015	1488	-0.598835895260347	0.0222962448429738	0.53964629101851
1650	chr3	12965289	12966339	1051	0.950607809125206	0.0223357118801044	0.540057705464204
1651	chr12	131020678	131024962	4285	-0.796888387184554	0.022375178917235	0.540057705464204
1652	chr18	75114583	75115914	1332	-0.671409012673873	0.022401490275322	0.540057705464204
1653	chr9	68880231	68880417	187	-0.644573384558728	0.0224093836827482	0.540057705464204
1654	chr20	63397409	63397486	78	-0.611337559812142	0.022464637534731	0.540057705464204
1655	chr19	3235966	3236523	558	-0.602830143092124	0.022464637534731	0.540057705464204
1656	chr14	20678064	20678175	112	-0.724804468464212	0.0224672686705397	0.540057705464204
1657	chr4	1654382	1655010	629	-0.699357319977387	0.0224698998063484	0.540057705464204
1658	chr5	140835997	140836027	31	-0.754207037330054	0.0224830554853919	0.540057705464204
1659	chr12	3388198	3389341	1144	-0.726473351461792	0.0225277847941399	0.540057705464204
1660	chr8	142172908	142174043	1136	-0.61733564589464	0.0225462027448009	0.540057705464204
1661	chr8	138188610	138190108	1499	-0.74940540297651	0.0225462027448009	0.540057705464204
1662	chr19	37293290	37293460	171	-0.331595591380739	0.0225619895596531	0.540057705464204
1663	chr8	42097984	42099201	1218	-0.783093342619496	0.0225856697819315	0.540057705464204
1664	chr1	19028780	19030425	1646	-0.928337919196118	0.0225883009177402	0.540057705464204
1665	chr1	234778560	234778989	430	-0.67339818884813	0.0225909320535489	0.540057705464204
1666	chr9	134558309	134559609	1301	-0.312655158244041	0.0225961943251663	0.540057705464204
1667	chr14	94887962	94888281	320	-0.75554532815799	0.0225961943251663	0.540057705464204
1668	chr15	94751700	94752466	767	-0.503188952236486	0.0226067188684011	0.540057705464204
1669	chr21	9757855	9759164	1310	-0.469983929413242	0.0226251368190621	0.540057705464204
1670	chr5	176835505	176836973	1469	-0.930064965954475	0.0226303990906795	0.540057705464204
1671	chr8	12572840	12573519	680	-0.605279530194524	0.0226330302264882	0.540057705464204
1672	chr15	96352322	96352395	74	0.861957079151322	0.0226382924981056	0.540057705464204
1673	chr20	43429864	43431264	1401	-0.767417687879558	0.0226751283994275	0.540057705464204
1674	chr17	1186117	1187938	1822	0.185730190079905	0.0227093331649406	0.540057705464204
1675	chr16	85170218	85171803	1586	-0.507411763844584	0.0227119643007493	0.540057705464204
1676	chr1	181416893	181418487	1595	-0.593049085844583	0.0227198577081755	0.540057705464204
1677	chr4	7200931	7201558	628	-0.82471685140485	0.0227224888439842	0.540057705464204
1678	chr5	2686979	2687850	872	-0.828974104700795	0.0227303822514103	0.540057705464204
1679	chr12	124223616	124224071	456	-0.592876127698968	0.0227409067946451	0.540057705464204
1680	chr15	20289312	20290200	889	-0.591035632408507	0.0227461690662625	0.540057705464204
1681	chr2	116778413	116778995	583	-0.910058354860011	0.0227882672392018	0.540631998172922
1682	chr19	30083262	30083703	442	-0.655988725930246	0.0227987917824366	0.540631998172922
1683	chr11	56417563	56417996	434	-0.799957676365212	0.0228093163256715	0.540631998172922
1684	chr11	12249631	12249778	148	-0.792405385839572	0.0228172097330976	0.540631998172922
1685	chrX	1749845	1751536	1692	-1.02976708608833	0.0228435210911846	0.540796625172239
1686	chr16	88393014	88394294	1281	0.652489289348376	0.0228514144986108	0.540796625172239
1687	chr2	86197042	86197419	378	0.548563620710958	0.0228593079060369	0.540796625172239
1688	chr3	51362242	51363594	1353	-0.574127564054624	0.0228961438073588	0.541271500769272
1689	chr12	194591	195430	840	-0.867242800510775	0.0229040372147849	0.541271500769272
1690	chr7	64647751	64650402	2652	-0.631795736043376	0.0229145617580197	0.541271500769272
1691	chr4	13542017	13542350	334	-0.686486087149879	0.0229382419802981	0.541276838876604
1692	chr6	1603805	1603900	96	-0.625283044882538	0.0229382419802981	0.541276838876604
1693	chr2	96148036	96148668	633	-0.69273064089186	0.0229513976593416	0.541310531611942
1694	chr6	1379118	1379513	396	-0.708372968673765	0.0229803401532373	0.541716333050471
1695	chr8	141927811	141928993	1183	-0.746427290982296	0.0230040203755157	0.541997735810262
1696	chr10	1421237	1422519	1283	-0.738925978299533	0.0230171760545592	0.542031009170528
1697	chr16	31488899	31488959	61	-0.714284431375249	0.0230540119558811	0.542349266891613
1698	chr16	2538039	2538144	106	-0.129933546049538	0.0230619053633072	0.542349266891613
1699	chr20	51075585	51078636	3052	-0.528235193924052	0.0230724299065421	0.542349266891613
1700	chr10	7602000	7602962	963	-0.737290064948637	0.0230776921781595	0.542349266891613
1701	chr20	63907907	63908489	583	-0.365901645708726	0.0230987412646291	0.542567685399604
1702	chr12	109833039	109833816	778	0.782256502816439	0.0231776753388903	0.544144853988718
1703	chr10	133203481	133203972	492	-0.525664446430979	0.0232066178327861	0.544547357747877
1704	chr10	133031863	133033169	1307	-0.614776458556959	0.0232618716847689	0.544861033568396
1705	chr16	1485987	1488028	2042	-0.244353212103866	0.0232618716847689	0.544861033568396
1706	chr19	46619049	46619188	140	-0.841757858897695	0.0232802896354298	0.544861033568396
1707	chr12	102958457	102958690	234	0.124451481289446	0.0232829207712385	0.544861033568396
1708	chr1	122745270	122745805	536	-0.516350358728984	0.0232908141786646	0.544861033568396
1709	chr19	35864387	35865583	1197	0.759485803829686	0.0233197566725604	0.544972616381642
1710	chr8	144182195	144182935	741	-0.586633632417239	0.0233302812157952	0.544972616381642
1711	chr17	2798891	2800218	1328	-0.824655855040266	0.023359223709691	0.544972616381642
1712	chr16	88443361	88445250	1890	-0.486011909036775	0.0233671171171171	0.544972616381642
1713	chr11	128902217	128902289	73	-0.84098367913127	0.0233986907468216	0.544972616381642
1714	chr7	155575610	155576679	1070	-0.729586930392747	0.0233986907468216	0.544972616381642
1715	chr1	1583412	1583764	353	-0.744634453465452	0.0234381577839522	0.544972616381642
1716	chrX	38805084	38805243	160	-0.736380786949947	0.0234460511913783	0.544972616381642
1717	chr19	5238175	5238929	755	0.40281582736776	0.0234513134629957	0.544972616381642
1718	chr6	169834596	169834663	68	-1.09612737947128	0.0234828870927002	0.544972616381642
1719	chr22	17046413	17047799	1387	-0.780738077926761	0.0235039361791698	0.544972616381642
1720	chr21	9015575	9015961	387	-0.494043387870498	0.0235197229940221	0.544972616381642
1721	chr16	4114808	4116676	1869	0.716556735277871	0.0235355098088743	0.544972616381642
1722	chr21	9629434	9630694	1261	-0.594181712452494	0.0235355098088743	0.544972616381642
1723	chr19	30245907	30246064	158	-0.568541286898018	0.0235434032163004	0.544972616381642
1724	chr7	158477613	158478491	879	-0.505948446627106	0.0235644523027701	0.544972616381642
1725	chr21	33034930	33035828	899	-0.783207872704636	0.0235644523027701	0.544972616381642
1726	chr1	6953515	6955027	1513	-0.60798631622823	0.0235776079818136	0.544972616381642
1727	chr4	22997614	22998770	1157	-0.903058650686635	0.0235776079818136	0.544972616381642
1728	chr22	37803778	37805194	1417	-0.659520174447734	0.023582870253431	0.544972616381642
1729	chr4	10077762	10079073	1312	0.437918210428877	0.023582870253431	0.544972616381642
1730	chr11	44797125	44799594	2470	-0.559490216533777	0.0235907636608571	0.544972616381642
1731	chr12	68339878	68339976	99	-0.665603736941688	0.0236223372905616	0.54542901449883
1732	chr3	71930570	71932528	1959	-0.576829951850576	0.0236433863770312	0.545642070809127
1733	chr16	87324677	87325706	1030	-0.897951047828434	0.0236881156857792	0.546401133229798
1734	chr1	22132713	22135318	2606	-0.776769231895475	0.0237723120316578	0.547795723481377
1735	chr5	179911059	179911197	139	-0.495875119571769	0.0238328281552581	0.548671600127629
1736	chr18	79620733	79621791	1059	-0.410075755176082	0.0238459838343016	0.548671600127629
1737	chr13	16134252	16135889	1638	-0.693488305558179	0.0239012376862844	0.549637100331519
1738	chr17	73497685	73498207	523	-0.865621394701381	0.0239117622295192	0.549637100331519
1739	chr18	70578453	70578743	291	-0.532860752835522	0.0239249179085628	0.549665759575721
1740	chr11	133945181	133945636	456	-0.50030952035615	0.0239722783531195	0.549678537726215
1741	chr20	48159508	48163707	4200	-0.474592007806999	0.0240249010692936	0.549678537726215
1742	chr11	63874732	63877391	2660	-0.76655313571469	0.0240249010692936	0.549678537726215
1743	chr5	167823324	167824105	782	-0.585850594477201	0.0240249010692936	0.549678537726215
1744	chr2	71024888	71025885	998	-0.6533157871434	0.024030163340911	0.549678537726215
1745	chr12	55241979	55242939	961	-0.761291078666098	0.0240406878841458	0.549678537726215
1746	chr7	140403926	140404210	285	-0.765949166031258	0.0240433190199545	0.549678537726215
1747	chr8	23705031	23707284	2254	-0.189063047482356	0.0240538435631894	0.549678537726215
1748	chr5	139951858	139952796	939	-0.787466758979292	0.0240564746989981	0.549678537726215
1749	chr8	1071066	1071501	436	-0.89663926782495	0.0240801549212764	0.54994736791016
1750	chr13	27746779	27748313	1535	-0.604925021003449	0.0241064662793635	0.550204915140214
1751	chr19	31149570	31150466	897	-0.490216713293991	0.0241169908225983	0.550204915140214
1752	chr11	72241070	72241639	570	-0.893276843608446	0.0241354087732592	0.550204915140214
1753	chr3	10441065	10443843	2779	-0.673093170140964	0.0241433021806854	0.550204915140214
1754	chr2	45008647	45008681	35	-0.943247700640812	0.0241564578597289	0.550204915140214
1755	chr2	127573697	127573944	248	-0.426314492715251	0.0241669824029637	0.550204915140214
1756	chr5	178789781	178793351	3571	-0.778033421234328	0.0241748758103898	0.550204915140214
1757	chr22	15854162	15854238	77	-0.536356054967005	0.0241906626252421	0.550292865515364
1758	chr1	15942425	15944263	1839	-0.358210283881983	0.0242143428475204	0.550408711904936
1759	chr10	69584347	69585247	901	-0.790826350316791	0.0242196051191378	0.550408711904936
1760	chr4	3633074	3633880	807	-0.628271160215557	0.0242406542056075	0.550615962359261
1761	chr10	79154016	79156309	2294	0.554854833979003	0.024253809884651	0.550643801788466
1762	chr14	65792672	65793446	775	0.611706424248707	0.0243064326008251	0.551048504651838
1763	chr1	37035563	37036102	540	-0.415795974960781	0.0243090637366338	0.551048504651838
1764	chr22	11556024	11556092	69	-0.848207074967245	0.0243116948724425	0.551048504651838
1765	chr13	16147956	16148981	1026	-0.475787360344401	0.0243353750947209	0.551048504651838
1766	chr8	90090913	90092514	1602	-0.740466788301728	0.024343268502147	0.551048504651838
1767	chr13	111627705	111630609	2905	-0.838669406586497	0.024343268502147	0.551048504651838
1768	chr18	45303195	45303416	222	-0.864319334871494	0.0244064157615559	0.551985299400353
1769	chr16	23988532	23989201	670	-0.657193111469797	0.024432727119643	0.551985299400353
1770	chr7	155577816	155577914	99	-0.707232263669994	0.0244564073419214	0.551985299400353
1771	chr7	84582	86078	1497	-0.560977582211708	0.0244564073419214	0.551985299400353
1772	chr10	22477472	22477537	66	0.692426237651137	0.024477456428391	0.552190361148004
1773	chr5	66062188	66062304	117	-0.402285492839192	0.0245142923297129	0.55275118552527
1774	chr18	8604023	8604109	87	-0.791179204947175	0.0245511282310348	0.552916613145952
1775	chr20	35602304	35602408	105	-0.620263047626113	0.0245511282310348	0.552916613145952
1776	chr8	138723136	138724077	942	-0.617483097100396	0.0245590216384609	0.552916613145952
1777	chr4	8680943	8683720	2778	-0.668069916421202	0.0245695461816957	0.552916613145952
1778	chr22	25390961	25393806	2846	0.297003282164121	0.0245905952681654	0.553120621441248
1779	chr3	123096851	123097463	613	-0.598667717633491	0.0246037509472089	0.553146969663601
1780	chr19	8336162	8336898	737	-0.684655349541176	0.0246484802559569	0.553882791963947
1781	chr19	4220807	4220851	45	-0.95323148991096	0.0246642670708091	0.553967839863876
1782	chr4	154742333	154742947	615	0.405559707854771	0.0246800538856614	0.554052805032386
1783	chr3	50439202	50440192	991	-0.776677764521696	0.0247089963795571	0.554432881329528
1784	chr1	4734826	4734969	144	-0.757356071605742	0.0247326766018355	0.554568699109235
1785	chr19	53809751	53810198	448	-0.72882111670076	0.0247510945524964	0.554568699109235
1786	chr17	33841985	33842835	851	-0.653849487408461	0.0247510945524964	0.554568699109235
1787	chr10	86363819	86364948	1130	-0.711656237735886	0.0247695125031574	0.554712090779103
1788	chrX	118976029	118976232	204	-0.656028080006296	0.0247931927254357	0.554821855959275
1789	chr20	60256139	60257183	1045	-0.652485164066524	0.0248326597625663	0.555025194292659
1790	chr7	154891091	154892127	1037	-0.792602996047667	0.0248642333922708	0.555025194292659
1791	chr19	18194472	18196299	1828	-0.616025654568626	0.0248694956638882	0.555025194292659
1792	chr7	156232700	156237017	4318	-0.672783738190627	0.0249115938368275	0.555025194292659
1793	chr21	10351100	10353774	2675	-0.334597208319046	0.0249115938368275	0.555025194292659
1794	chr20	29117989	29118999	1011	-0.650383570807689	0.0249168561084449	0.555025194292659
1795	chr1	3178058	3178156	99	-0.725671052233409	0.0249194872442536	0.555025194292659
1796	chr12	54590903	54592327	1425	-0.65821399274907	0.0249457986023407	0.555025194292659
1797	chr1	154790536	154791444	909	-0.735353352823635	0.0249773722320451	0.555025194292659
1798	chr6	12856403	12856651	249	-0.470230222297453	0.0249905279110887	0.555025194292659
1799	chr11	106105776	106108642	2867	-0.682129580251226	0.0250221015407931	0.555025194292659
1800	chr19	44782557	44784274	1718	-0.736631357508661	0.025032626084028	0.555025194292659
1801	chr4	10275393	10279872	4480	-0.626612617160714	0.0250405194914541	0.555025194292659
1802	chr12	52545833	52546372	540	-0.636124490469459	0.0250405194914541	0.555025194292659
1803	chr22	22887821	22888187	367	-0.565033567417118	0.0250431506272628	0.555025194292659
1804	chr10	11401588	11402690	1103	-0.787655480758383	0.0250431506272628	0.555025194292659
1805	chr8	2058784	2059360	577	-0.898771813468957	0.0250457817630715	0.555025194292659
1806	chr21	10328820	10329886	1067	-0.385388038134657	0.0250694619853498	0.555025194292659
1807	chr22	11575205	11579370	4166	-0.459598692549981	0.0250694619853498	0.555025194292659
1808	chr1	1943225	1943312	88	0.76777818160504	0.0250694619853498	0.555025194292659
1809	chr3	20671164	20672086	923	-0.668826144243348	0.0250720931211585	0.555025194292659
1810	chr5	176731514	176733023	1510	-0.774108313088261	0.0251062978866717	0.555158367499166
1811	chr2	1233923	1234627	705	-0.664275295531093	0.0251510271954197	0.555158367499166
1812	chr7	6906778	6908357	1580	-0.801344911273605	0.0251510271954197	0.555158367499166
1813	chr22	10738545	10739902	1358	-0.504091192503127	0.0251536583312284	0.555158367499166
1814	chr19	389996	392890	2895	-0.448805948724114	0.025166814010272	0.555158367499166
1815	chr8	36512190	36512362	173	-0.801451428499289	0.025166814010272	0.555158367499166
1816	chr12	130064424	130065924	1501	-0.716767357757267	0.0251747074176981	0.555158367499166
1817	chr3	50358497	50358663	167	0.579478892990044	0.0251983876399764	0.555158367499166
1818	chr11	65870756	65873895	3140	0.512603226153695	0.0251983876399764	0.555158367499166
1819	chr2	172106158	172106574	417	-0.355847812761985	0.0252536414919592	0.55584505326794
1820	chr9	137952280	137952375	96	-0.820778439393208	0.0252536414919592	0.55584505326794
1821	chr11	18984030	18984146	117	-0.79405826347995	0.0252746905784289	0.555918436794605
1822	chr19	1017065	1019382	2318	-0.404079511455731	0.0252904773932811	0.555918436794605
1823	chr3	186192852	186193557	706	-0.689607382178505	0.0252931085290898	0.555918436794605
1824	chr19	33398575	33399654	1080	-0.405358316314251	0.0253141576155595	0.555949246434709
1825	chr11	984418	984479	62	0.458894711213203	0.0253378378378378	0.555949246434709
1826	chr22	47019094	47020021	928	-0.718981044168564	0.0253588869243075	0.555949246434709
1827	chr9	93252950	93252982	33	-0.966213499850762	0.0253615180601162	0.555949246434709
1828	chr14	92457176	92458014	839	-0.505657082679689	0.0253667803317336	0.555949246434709
1829	chr22	44839695	44839765	71	-0.701279464456257	0.0253878294182033	0.556022168590467
1830	chr2	216810346	216810475	130	-0.402208052198516	0.0254009850972468	0.556022168590467
1831	chr17	56731032	56731607	576	-0.457158103360174	0.0254062473688642	0.556022168590467
1832	chr4	682039	682828	790	-0.485164611448675	0.02543518986276	0.556064845598667
1833	chr10	5943548	5943646	99	-0.771924666844807	0.0254588700850383	0.556064845598667
1834	chr21	39897842	39897918	77	-0.781025950312659	0.0254667634924644	0.556064845598667
1835	chr9	40884856	40885004	149	-0.518768558327532	0.0254746568998905	0.556064845598667
1836	chr8	143192189	143193111	923	-0.685954115466244	0.0254746568998905	0.556064845598667
1837	chr14	19026565	19026637	73	-0.630403284191881	0.0254878125789341	0.556064845598667
1838	chr16	89612418	89612722	305	-0.613290456629637	0.0254983371221689	0.556064845598667
1839	chr5	132322328	132322466	139	-0.842109300511388	0.025506230529595	0.556064845598667
1840	chr8	141426954	141427058	105	-0.712444736105399	0.0255325418876821	0.556064845598667
1841	chr10	69716951	69717844	894	-0.57076352092682	0.0255667466531953	0.556064845598667
1842	chr6	170102105	170103345	1241	-0.585707759973464	0.0255667466531953	0.556064845598667
1843	chr11	29520328	29523086	2759	-0.618760075952087	0.0255851646038562	0.556064845598667
1844	chr2	236614044	236616173	2130	-0.644890896181345	0.025614107097752	0.556064845598667
1845	chr10	130666049	130666206	158	-0.70854493078163	0.0256193693693694	0.556064845598667
1846	chr3	132817366	132817734	369	-0.465853326115979	0.0256640986781174	0.556064845598667
1847	chr1	223084199	223085286	1088	-0.680682709520968	0.0256825166287783	0.556064845598667
1848	chr5	49876115	49877763	1649	-0.430287529430069	0.0256904100362044	0.556064845598667
1849	chr20	29324619	29327226	2608	-0.611594383129148	0.0256904100362044	0.556064845598667
1850	chr11	70826026	70826102	77	-0.707092588320656	0.0256904100362044	0.556064845598667
1851	chr1	247517360	247518099	740	-0.837293983753504	0.0256930411720131	0.556064845598667
1852	chr2	236556472	236558076	1605	-0.60366151458303	0.025703565715248	0.556064845598667
1853	chr3	134905375	134906117	743	-0.579640881873937	0.025748295023996	0.556064845598667
1854	chr5	178114393	178115552	1160	0.79049872166513	0.0257535572956134	0.556064845598667
1855	chr9	113128792	113129307	516	-0.576217877846266	0.0257561884314221	0.556064845598667
1856	chr22	44132500	44132988	489	-0.483990694871823	0.0257772375178917	0.556064845598667
1857	chr19	36255671	36257028	1358	-0.49785812323706	0.0257798686537004	0.556064845598667
1858	chr11	67310935	67312378	1444	-0.50746807622459	0.0257824997895091	0.556064845598667
1859	chr9	93862663	93864099	1437	-0.51678052336619	0.0257982866043614	0.556064845598667
1860	chr21	10536921	10537460	540	-0.535983759131468	0.0258245979624484	0.556064845598667
1861	chr21	41317110	41317148	39	-0.519440992169779	0.0258272290982571	0.556064845598667
1862	chr22	17232673	17233272	600	-0.684032481608691	0.0258298602340658	0.556064845598667
1863	chr11	133810796	133811435	640	-0.871687857420379	0.0258298602340658	0.556064845598667
1864	chr21	10342465	10343447	983	-0.358247891073598	0.0258614338637703	0.556191285056618
1865	chr3	14874548	14877932	3385	-0.496673884507341	0.0258798518144313	0.556191285056618
1866	chr3	71754740	71754950	211	-0.391080469116065	0.0258930074934748	0.556191285056618
1867	chr10	48306272	48306336	65	-0.472636365821873	0.0259193188515618	0.556191285056618
1868	chr11	116467932	116468546	615	-0.647996033154681	0.0259508924812663	0.556191285056618
1869	chr14	16100950	16101260	311	-0.535298075765431	0.0259561547528837	0.556191285056618
1870	chr16	34572076	34572236	161	-0.728834694494101	0.0259877283825882	0.556191285056618
1871	chr19	55015713	55018362	2650	-0.489083787382268	0.025998252925823	0.556191285056618
1872	chr8	142586910	142591418	4509	-0.73447552036299	0.025998252925823	0.556191285056618
1873	chr1	82071455	82072449	995	-0.387466507089532	0.0260271954197188	0.556191285056618
1874	chr18	73238787	73239323	537	-0.996696460787489	0.0260666624568494	0.556191285056618
1875	chr9	132923477	132923611	135	0.750754814037563	0.0260692935926581	0.556191285056618
1876	chr21	8396718	8396776	59	-0.517530503692778	0.0260798181358929	0.556191285056618
1877	chr16	5287663	5288114	452	-0.881046434521243	0.026087711543319	0.556191285056618
1878	chr13	16393015	16394479	1465	-0.494991229585811	0.0261166540372148	0.556191285056618
1879	chr13	16438734	16439247	514	-0.703522980792948	0.0261219163088322	0.556191285056618
1880	chr8	57218603	57220595	1993	-0.644616093694749	0.0261429653953018	0.556191285056618
1881	chrX	103711280	103711356	77	-0.900176605347677	0.0261640144817715	0.556191285056618
1882	chr11	116582535	116587377	4843	-0.710841886655586	0.0262034815189021	0.556191285056618
1883	chr22	11312607	11314272	1666	-0.556271075129129	0.0262166371979456	0.556191285056618
1884	chr2	128269608	128270047	440	0.521690716602562	0.0262166371979456	0.556191285056618
1885	chr20	15859931	15860448	518	-0.756650248162803	0.0262192683337543	0.556191285056618
1886	chr16	73560353	73560452	100	-0.893089612017965	0.0262429485560327	0.556191285056618
1887	chr19	34066082	34066253	172	-0.742416791184999	0.0262482108276501	0.556191285056618
1888	chr1	44786522	44786555	34	-0.434208668460452	0.0262534730992675	0.556191285056618
1889	chr4	1171074	1171122	49	-0.794988956482175	0.0262639976425023	0.556191285056618
1890	chr18	78933832	78934294	463	-0.451311975480295	0.0262639976425023	0.556191285056618
1891	chr20	45792459	45792569	111	-0.520776773720513	0.026266628778311	0.556191285056618
1892	chr11	115068070	115070185	2116	-0.665839627688204	0.0262718910499284	0.556191285056618
1893	chr17	37326333	37327375	1043	-0.282349550035092	0.0262876778647807	0.556191285056618
1894	chr20	36571735	36573014	1280	-0.915534272556623	0.0262982024080155	0.556191285056618
1895	chr1	158071178	158071378	201	-0.580557246338535	0.0263139892228677	0.556191285056618
1896	chr20	48747410	48747740	331	0.731898842513171	0.0263508251241896	0.556191285056618
1897	chr2	70904415	70905901	1487	-0.7061093782953	0.0263639808032331	0.556191285056618
1898	chr2	846824	848742	1919	-0.670551608670841	0.0263929232971289	0.556191285056618
1899	chr21	9851373	9853974	2602	-0.342532165364496	0.026400816704555	0.556191285056618
1900	chr6	28638334	28638980	647	-0.767888879426759	0.0264087101119811	0.556191285056618
1901	chr17	6063809	6066454	2646	-0.727111229290366	0.0264087101119811	0.556191285056618
1902	chr21	9839308	9839531	224	-0.458876143263311	0.026419234655216	0.556191285056618
1903	chr6	167383585	167383811	227	-0.484805282031619	0.0264244969268334	0.556191285056618
1904	chr11	71440414	71442189	1776	0.413366288614605	0.0264350214700682	0.556191285056618
1905	chr10	124733301	124733383	83	0.845539544122609	0.0264534394207291	0.556191285056618
1906	chr20	63996821	63999414	2594	-0.240464664534206	0.0264665950997727	0.556191285056618
1907	chr9	136345666	136347139	1474	-0.758271156111277	0.0264665950997727	0.556191285056618
1908	chr6	6269959	6273128	3170	-0.62732992082005	0.0264665950997727	0.556191285056618
1909	chr9	41626954	41627031	78	-0.565860364687197	0.0264718573713901	0.556191285056618
1910	chr19	3810903	3810962	60	-0.6252471378461	0.0264718573713901	0.556191285056618
1911	chr3	43997703	43999066	1364	-0.366066089175733	0.0264876441862423	0.556191285056618
1912	chr12	110904	115062	4159	-0.592685707219355	0.0265007998652858	0.556191285056618
1913	chr19	13099543	13099629	87	-1.04658725593704	0.0265218489517555	0.556191285056618
1914	chr3	13121111	13121226	116	-0.534242750110477	0.0265455291740338	0.556191285056618
1915	chr8	144670207	144671338	1132	0.688344709892985	0.0265849962111644	0.556191285056618
1916	chr2	69112323	69113106	784	-0.638374478310374	0.0265928896185906	0.556191285056618
1917	chr19	39488158	39490008	1851	-0.633188832868165	0.0266086764334428	0.556191285056618
1918	chr1	2431254	2431641	388	-0.622489376605291	0.0266086764334428	0.556191285056618
1919	chr3	134912038	134912137	100	-0.83428617164449	0.0266192009766776	0.556191285056618
1920	chr6	41594914	41594976	63	-0.571796677913437	0.0266323566557211	0.556191285056618
1921	chr21	10737261	10738201	941	-0.464667005717275	0.0266402500631473	0.556191285056618
1922	chr22	49012282	49014144	1863	-0.69432740961471	0.0266534057421908	0.556191285056618
1923	chr16	17607490	17608375	886	-0.66175900400648	0.0266534057421908	0.556191285056618
1924	chr7	4260428	4260736	309	-0.80187379674359	0.0266560368779995	0.556191285056618
1925	chr1	6174208	6175951	1744	-0.334643345471411	0.0266639302854256	0.556191285056618
1926	chr1	27521239	27522080	842	-0.569681545764166	0.0266744548286604	0.556191285056618
1927	chr15	101489673	101490094	422	0.230401977196414	0.0266744548286604	0.556191285056618
1928	chr22	49660969	49661002	34	-1.09904928191991	0.0266849793718953	0.556191285056618
1929	chr9	132852211	132852502	292	-0.685547908415248	0.0267244464090258	0.556191285056618
1930	chr8	796740	798174	1435	-0.659324861460903	0.0267507577671129	0.556191285056618
1931	chr10	93714586	93714706	121	-0.496474717750717	0.0267849625326261	0.556191285056618
1932	chr11	73319739	73320357	619	0.81981983945748	0.0268454786562263	0.556191285056618
1933	chr1	9002366	9002770	405	-0.582868526011971	0.0268612654710786	0.556191285056618
1934	chr6	150468386	150470073	1688	-0.68027378108938	0.0268612654710786	0.556191285056618
1935	chr19	1064016	1064959	944	0.501390227099451	0.0268638966068873	0.556191285056618
1936	chr1	143218297	143218396	100	-0.278287530432659	0.0268638966068873	0.556191285056618
1937	chr6	99604579	99605362	784	-0.378908863126013	0.0268638966068873	0.556191285056618
1938	chr3	147404691	147405331	641	-0.746101326819546	0.026866527742696	0.556191285056618
1939	chr7	157828158	157833314	5157	-0.526412228829664	0.026866527742696	0.556191285056618
1940	chr9	135135857	135136108	252	-0.664853939474456	0.0268717900143134	0.556191285056618
1941	chr3	123413963	123415993	2031	-0.60043324450483	0.0268823145575482	0.556191285056618
1942	chr10	97174103	97174699	597	-0.606006018307725	0.0268849456933569	0.556191285056618
1943	chr10	41845649	41845718	70	-0.307251103881549	0.0268875768291656	0.556191285056618
1944	chr20	58053535	58055557	2023	-0.653274176750631	0.0268902079649743	0.556191285056618
1945	chr16	27851694	27855406	3713	-0.686242148655145	0.0269086259156353	0.556191285056618
1946	chr7	150125814	150127460	1647	-0.837759218315968	0.026911257051444	0.556191285056618
1947	chr12	24948905	24950079	1175	-0.352731404259464	0.0269296750021049	0.556191285056618
1948	chr5	171737507	171739169	1663	0.698757435063671	0.0269323061379136	0.556191285056618
1949	chr12	12915712	12916712	1001	-0.919869197236572	0.0269928222615139	0.556441171345862
1950	chr16	4269289	4270099	811	-0.826356154478882	0.0269928222615139	0.556441171345862
1951	chr22	11060609	11066071	5463	-0.627573690107538	0.0270086090763661	0.556441171345862
1952	chr2	96115149	96115718	570	0.832217352964818	0.0270138713479835	0.556441171345862
1953	chr2	105307666	105307959	294	-0.823955596462697	0.027027027027027	0.556441171345862
1954	chr11	7565635	7567057	1423	-0.643720828939316	0.027027027027027	0.556441171345862
1955	chr17	80196022	80198403	2382	0.498558791173576	0.0270322892986444	0.556441171345862
1956	chr12	131402147	131403157	1011	-0.866356853743076	0.0270559695209228	0.556441171345862
1957	chr15	82703145	82703810	666	-0.526452822376738	0.0270664940641576	0.556441171345862
1958	chr8	144327131	144327168	38	-0.198752157678975	0.0270664940641576	0.556441171345862
1959	chr2	237371084	237371953	870	0.350568318782296	0.0270770186073924	0.556441171345862
1960	chr13	20402472	20402551	80	0.560851262342288	0.0271191167803317	0.55681047780827
1961	chr16	30681147	30682718	1572	-0.478666042788122	0.0271743706323146	0.55712577221921
1962	chr13	16658022	16659193	1172	-0.34553445951225	0.0271822640397407	0.55712577221921
1963	chr1	123194354	123195724	1371	-0.462153205990685	0.0271954197187842	0.55712577221921
1964	chr20	63919427	63920270	844	-0.392882356690953	0.0272296244842974	0.55712577221921
1965	chr12	132285364	132285438	75	-0.859967394212004	0.0272427801633409	0.55712577221921
1966	chr5	109588556	109588955	400	-0.431645337966446	0.0272480424349583	0.55712577221921
1967	chr22	35725650	35727944	2295	-0.730032448779058	0.0272533047065757	0.55712577221921
1968	chr4	8447353	8448497	1145	0.31466463969557	0.0272559358423844	0.55712577221921
1969	chr8	141969221	141970313	1093	-0.63554786322189	0.0272585669781931	0.55712577221921
1970	chr7	150405199	150406163	965	-0.771896261720024	0.0272980340153237	0.55712577221921
1971	chr13	17241649	17241885	237	-0.415439805620493	0.0273190831017934	0.55712577221921
1972	chr17	44619468	44619552	85	0.462400716991869	0.0273243453734108	0.55712577221921
1973	chr18	14999729	14999781	53	-0.743217362818726	0.0273480255956891	0.55712577221921
1974	chr5	1417182	1421541	4360	-0.543345242110043	0.0273532878673066	0.55712577221921
1975	chr10	43689642	43689707	66	-0.372299092270372	0.0273532878673066	0.55712577221921
1976	chr19	1467723	1467785	63	-0.293269531523127	0.0273611812747327	0.55712577221921
1977	chr8	143678725	143680154	1430	-0.808928081965417	0.0273638124105414	0.55712577221921
1978	chr21	8988506	8991640	3135	-0.349581881083289	0.0273822303612023	0.557169921844343
1979	chr16	35613214	35613310	97	-0.590429437524803	0.0273901237686284	0.557169921844343
1980	chr20	61920497	61920714	218	-0.408812521298115	0.0274138039909068	0.557213993707037
1981	chr21	10521045	10522456	1412	-0.721703165995474	0.0274164351267155	0.557213993707037
1982	chr9	129467907	129468184	278	-0.458263720038919	0.0274716889786983	0.557814004977285
1983	chr9	135718275	135718765	491	-0.842124675556684	0.0274716889786983	0.557814004977285
1984	chr10	123379570	123382227	2658	-0.545392377702524	0.0274822135219331	0.557814004977285
1985	chr2	121212935	121214208	1274	-0.331935265988718	0.0275322051022986	0.558583058769975
1986	chr6	167236299	167237338	1040	-0.860083779680522	0.0275874589542814	0.559458152677422
1987	chr1	20304717	20307252	2536	-0.619027024998462	0.0276242948556033	0.559959136300055
1988	chr10	2905549	2906209	661	-0.704779337855109	0.0276453439420729	0.560000605703857
1989	chr9	65421486	65422712	1227	-0.640636710657263	0.0276506062136903	0.560000605703857
1990	chr1	123679649	123680486	838	-0.410990956701461	0.0276663930285426	0.560042002386215
1991	chr8	144524474	144524524	51	-0.819091131652087	0.0276769175717774	0.560042002386215
1992	chr12	128823553	128823569	17	0.135504934257931	0.0277216468805254	0.560529329966659
1993	chr21	9073107	9073359	253	-0.635163436824069	0.0277374336953776	0.560529329966659
1994	chr4	16656136	16656374	239	-0.280530146741537	0.0277374336953776	0.560529329966659
1995	chr3	51392282	51392321	40	-0.75629575090894	0.0277505893744211	0.560549760685244
1996	chr16	20147452	20147955	504	-0.726497449090645	0.0277716384608908	0.560696771149288
1997	chr19	7840867	7848840	7974	-0.537017028613479	0.0277821630041256	0.560696771149288
1998	chr10	133618307	133619764	1458	-0.548566586598707	0.0278005809547866	0.56073741488086
[truncated: 1,365 more rows]
