# Supplementary material for: Genome-wide analysis of DNA methylation in Hirschsprung enteric precursor cells: unraveling the epigenetic landscape of enteric nervous system development
Source: Clin Epigenetics. 2021 Mar 9;13:51. doi: 10.1186/s13148-021-01040-6 (PMC7942176; doi:10.1186/s13148-021-01040-6)
Supplement: Supplementary file 4 — Additional file 4 Table S4 Differentially methylated genes in HSCR patients versus controls. [file 13148_2021_1040_MOESM4_ESM.xlsx]

## Sheet: Hoja1
Supplementary file 4: Table 4. Differentially methylated genes in HSCR patients versus controls (1683)
annot.symbol	seqnames	start	end	width	beta	pval	annot.strand	geneType
FBXL13	chr7	102933917	102934017	101	-1.42799746146863	3.94670371305885e-05	-	protein_coding
LRRC17	chr7	102933917	102934017	101	-1.42799746146863	3.94670371305885e-05	+	protein_coding
CCDC177	chr14	69573166	69573468	303	-1.18356836686949	4.47293087480003e-05	-	protein_coding
SLC25A14	chrX	130339728	130339836	109	-0.79446493690194	6.84095310263535e-05	+	protein_coding
THBS2	chr6	169252395	169252717	323	-1.62257823520185	0.000144712469478825	-	protein_coding
CYB561	chr17	63438116	63438328	213	-0.823931459674956	0.000184179506609413	-	protein_coding
MIR5003	chr5	172661743	172662291	549	1.29916222213511	0.000255220173444473	+	miRNA
NEURL1B	chr5	172661743	172662291	549	1.29916222213511	0.000255220173444473	+	protein_coding
NKAIN3	chr8	62948269	62948357	89	-1.33183647980587	0.000386776963879768	+	protein_coding
ASTN1	chr1	177032680	177032837	158	0.719202627891864	0.000413088321966827	-	protein_coding
MIR488	chr1	177032680	177032837	158	0.719202627891864	0.000413088321966827	-	miRNA
ZNF350-AS1	chr19	51949183	51949219	37	-0.562383318219409	0.00043676854424518	+	lncRNA
ACOX3	chr4	8394050	8394573	524	-1.37121751722785	0.000457817630714827	-	protein_coding
ADRA2B	chr2	96116017	96116152	136	0.79283402924589	0.000465711038140945	-	protein_coding
RIMBP2	chr12	130576710	130576786	77	-1.01422103072205	0.00059726782857624	-	protein_coding
LTBR	chr12	6385168	6385291	124	1.03467092088342	0.00064199713732424	+	protein_coding
EMX2OS	chr10	117548135	117548361	227	-1.09184373100601	0.000652521680559064	-	lncRNA
EMX2	chr10	117548135	117548361	227	-1.09184373100601	0.000652521680559064	+	protein_coding
DLEC1	chr1	38039819	38039918	100	-1.01346735078355	0.00068672644607224	+	protein_coding
NLRP3	chr3	247430893	247431526	634	-1.07477885482537	0.00068672644607224	+	protein_coding
SH3RF3	chr2	109171002	109172443	1442	-0.963751526702273	0.000726193483202829	+	protein_coding
CACNA1B	chr9	138060816	138064430	3615	-0.686964953497528	0.000760398248716006	+	protein_coding
RASAL1	chr12	113111118	113116108	4991	-0.770904000537475	0.000823545508124947	-	protein_coding
TRPC7-AS2	chr5	136303887	136304889	1003	-0.871847200806915	0.000855119137829418	+	lncRNA
TRPC7	chr5	136303887	136304889	1003	-0.871847200806915	0.000855119137829418	-	protein_coding
CNPY1	chr7	155478897	155482740	3844	-1.00513241676769	0.000878799360107771	-	protein_coding
SNAI3	chr16	88681504	88681567	64	-1.00523477814521	0.000897217310768713	-	protein_coding
SNAI3-AS1	chr16	88681504	88681567	64	-1.00523477814521	0.000897217310768713	+	lncRNA
POMT1	chr9	131503097	131504118	1022	-1.23251305892246	0.00090511071819483	+	protein_coding
PRR18	chr6	166306565	166307057	493	-0.742313479448	0.000947208891134125	-	protein_coding
CAMTA1	chr1	7096930	7098489	1560	-1.01555643784271	0.000952471162751537	+	protein_coding
TMEM238L	chr17	10806729	10808162	1434	-0.987886930376403	0.000970889113412478	-	protein_coding
TMEM220-AS1	chr17	10806729	10808162	1434	-0.987886930376403	0.000970889113412478	+	lncRNA
MAFB	chr20	40692739	40692787	49	-1.35971103858897	0.00109455249642166	-	protein_coding
GRID1	chr10	86363106	86364004	899	-1.00310852446306	0.00112086385450871	-	protein_coding
DCC	chr18	53048304	53048423	120	-1.01378005966452	0.00117348657068283	+	protein_coding
LOC101929512	chr2	161280180	161281254	1075	-0.49156094493294	0.0012024290645786	-
MEG3	chr14	100824290	100824355	66	-1.3297610340962	0.00125242064494401	+	lncRNA
C8orf37-AS1	chr8	95201399	95201538	140	-1.07133768851645	0.00127346973141366	+	lncRNA
OR2T27	chr1	248650724	248650863	140	-1.04852644580644	0.00127873200303107	-	protein_coding
AJAP1	chr1	4706500	4708117	1618	-1.13645037609466	0.00127873200303107	+	protein_coding
SLC6A11	chr3	10844219	10844264	46	-1.53184752566473	0.00128662541045719	+	protein_coding
RNA5-8SN5	chr21	8436348	8436376	29	1.55178094725907	0.00128662541045719	+
GPR26	chr10	123666763	123669490	2728	-0.863875436664378	0.0012918876820746	+	protein_coding
DSCAM	chr21	40197142	40198150	1009	-0.804706679451236	0.00132083017597036	-	protein_coding
ZSCAN31	chr6	28335088	28337102	2015	-0.736415623690815	0.00132872358339648	-	protein_coding
ZAP70	chr2	97723943	97724351	409	-0.643994959163451	0.00135503494148354	+	protein_coding
NOS1AP	chr1	162367344	162367461	118	-1.39938197673635	0.0013813462995706	+	protein_coding
C1orf226	chr1	162367344	162367461	118	-1.39938197673635	0.0013813462995706	+	protein_coding
TMC6	chr17	78131527	78131585	59	-0.648201012448947	0.0013813462995706	-	protein_coding
TMC8	chr17	78131527	78131585	59	-0.648201012448947	0.0013813462995706	+	protein_coding
MAP2K3	chr17	21297564	21298694	1131	-0.876824984980651	0.00143923128736213	+	protein_coding
CBFA2T3	chr16	88916509	88920719	4211	-0.417179325824945	0.00144449355897954	-	protein_coding
MAP1LC3B	chr16	87392150	87392197	48	-0.229901995310628	0.00144449355897954	+	protein_coding
FBXO31	chr16	87392150	87392197	48	-0.229901995310628	0.00144449355897954	-	protein_coding
AES	chr19	3057417	3059794	2378	-0.885328417617235	0.00146028037383178	-
HEY2	chr6	125759389	125759527	139	1.07464054396535	0.00153921444809295	+	protein_coding
MCF2L	chr13	113088813	113088925	113	-0.734772501796735	0.00156289467037131	+	protein_coding
TPTE	chr21	10524285	10525478	1194	-0.79489570903644	0.00158920602845836	+	protein_coding
LOC100240728	chrX	56483499	56485593	2095	-0.730962472064062	0.00159183716426707	-	protein_coding
CHST7	chr7	46574202	46574559	358	-0.876098634185455	0.00159183716426707	+
MC2R	chr18	13912390	13915601	3212	-1.20392327443337	0.00161025511492801	-	protein_coding
LHFPL6	chr13	39536511	39537247	737	1.01990217328235	0.00163656647301507	-	protein_coding
TRAPPC12	chr2	3448698	3448772	75	-1.26534120063811	0.00172602509051107	+	protein_coding
CSMD1	chr8	3113339	3113389	51	-1.0979994399927	0.00176286099183295	-	protein_coding
ABR	chr17	1029625	1029855	231	0.983171275560035	0.00187863096741601	-	protein_coding
ARHGAP39	chr8	144581213	144581242	30	-1.06297657438025	0.00188915551065084	-	protein_coding
MCPH1-AS1	chr8	6679834	6680021	188	0.7863120684903	0.00189178664645954	-	lncRNA
DEPDC7	chr11	33015119	33015682	564	-0.748740025491244	0.00193388481939884	+	protein_coding
CSF2	chr6	132073904	132075695	1792	0.724935507982651	0.00195493390586849	+
LOC101929420	chr5	168239852	168240858	1007	-1.01010080936446	0.00195493390586849	+	protein_coding
HOXB3	chr17	48554509	48554679	171	-0.776286453136806	0.00198913867138166	-	protein_coding
HOXB-AS3	chr17	48554509	48554679	171	-0.776286453136806	0.00198913867138166	+	lncRNA
NSMF	chr9	137462023	137462303	281	-1.02400664861484	0.00200229435042519	-	protein_coding
PNPLA7	chr9	137462023	137462303	281	-1.02400664861484	0.00200229435042519	-	protein_coding
MS4A10	chr11	60794076	60795096	1021	-0.930721209512601	0.00206017933821672	+	protein_coding
COL22A1	chr8	138860246	138862463	2218	-0.808886017399114	0.00207070388145155	-	protein_coding
IFT140	chr16	1533986	1534202	217	-0.932872739442193	0.00211017091858213	-	protein_coding
TMEM204	chr16	1533986	1534202	217	-0.932872739442193	0.00211017091858213	+	protein_coding
CLEC2L	chr7	139539445	139540010	566	-1.02189715271759	0.00214437568409531	+	protein_coding
PCDHA7	chr5	140836045	140836071	27	-1.22635383094814	0.00217068704218237	+	protein_coding
PCDHA1	chr5	140836045	140836071	27	-1.22635383094814	0.00217068704218237	+	protein_coding
PCDHA2	chr5	140836045	140836071	27	-1.22635383094814	0.00217068704218237	+	protein_coding
PCDHA3	chr5	140836045	140836071	27	-1.22635383094814	0.00217068704218237	+	protein_coding
PCDHA4	chr5	140836045	140836071	27	-1.22635383094814	0.00217068704218237	+	protein_coding
PCDHA5	chr5	140836045	140836071	27	-1.22635383094814	0.00217068704218237	+	protein_coding
PCDHA6	chr5	140836045	140836071	27	-1.22635383094814	0.00217068704218237	+	protein_coding
PIGQ	chr16	583661	583967	307	0.837523578517976	0.00217331817799108	+	protein_coding
PSD2	chr5	139840073	139840167	95	-0.948049903502756	0.00225488338806096	+	protein_coding
SRCIN1	chr17	38575541	38576740	1200	-0.735936219137585	0.00230750610423508	-	protein_coding
TPO	chr2	1450099	1450911	813	-0.897922848388286	0.00236802222783531	+	protein_coding
LRRC26	chr9	137169069	137169114	46	-0.178966479592003	0.00242327607981814	-	protein_coding
ANKS1B	chr12	99718263	99718798	536	-1.06987191545714	0.00245748084533131	-	protein_coding
MPRIP	chr17	17054305	17056046	1742	0.914894558208345	0.00246800538856614	+	protein_coding
PPP2R2C	chr4	6446333	6446555	223	-1.18006044672979	0.00250221015407931	-	protein_coding
LINC01606	chr8	57142831	57142940	110	-0.803323026892298	0.00251536583312284	+	lncRNA
KLF13	chr15	31393241	31393604	364	-1.16199926541949	0.00256272627767955	+	protein_coding
MIMT1	chr19	56837837	56838522	686	1.05934593701287	0.00259166877157531	+	lncRNA
ZIM2	chr19	56837837	56838522	686	1.05934593701287	0.00259166877157531	-	protein_coding
PEG3	chr19	56837837	56838522	686	1.05934593701287	0.00259166877157531	-	protein_coding
TMEM132D	chr12	129365673	129367619	1947	-0.904301430539646	0.00261008672223625	-	protein_coding
KCNQ3	chr8	132451656	132453938	2283	-0.773145308831541	0.00263902921613202	-	protein_coding
PVT1	chr8	127793983	127794677	695	-0.146247640394709	0.00265218489517555	+	lncRNA
MIR1204	chr8	127793983	127794677	695	-0.146247640394709	0.00265218489517555	+	miRNA
CHRM1	chr11	62926023	62926550	528	-0.842170318115791	0.00265744716679296	-	protein_coding
MIR4477B	chr9	63817443	63817919	477	-1.0147442208418	0.00266534057421908	+	miRNA
SEZ6L	chr22	26353680	26355630	1951	-0.824027420699101	0.00266797171002778	+	protein_coding
SNX18	chr5	54517603	54518332	730	0.0853907647262265	0.00272848783362802	+	protein_coding
TCF7L1	chr2	85309915	85310183	269	-1.02373810264362	0.0027653237349499	+	protein_coding
SHANK2	chr11	70717026	70717099	74	-1.06967271004289	0.00279689736465437	-	protein_coding
FAM19A5	chr22	48502843	48506159	3317	-0.768819012619366	0.00282320872274143	+
BNC2	chr9	16441174	16442934	1761	-0.99453562502282	0.00292845415508967	-	protein_coding
LINC01006	chr7	156549370	156550182	813	-0.746631367019684	0.00295739664898543	-	lncRNA
SPTLC1	chr9	92098122	92098238	117	-1.27861277050874	0.00296792119222026	-	protein_coding
PIPOX	chr17	29053566	29055188	1623	-0.853145612546276	0.00297581459964638	+	protein_coding
LINC00960	chr3	75669165	75669363	199	-0.371192309080136	0.00298107687126379	+	lncRNA
TOR4A	chr9	137278793	137278830	38	-1.01538116535194	0.00302054390839438	+	protein_coding
PRDM15	chr19	41875608	41876020	413	0.784902951441414	0.00303633072324661	-	protein_coding
MCOLN1	chr21	7526912	7527140	229	0.372041074233276	0.00303633072324661	+	protein_coding
CACNA1C	chr12	2230284	2230376	93	-1.03053165719375	0.00314157615559485	+	protein_coding
SDK2	chr17	73336525	73337209	685	0.935639732280851	0.00317841205691673	-	protein_coding
PCDHGC4	chr5	141484669	141485525	857	-0.947313214938593	0.00319156773596026	+	protein_coding
PCDHGC5	chr5	141484669	141485525	857	-0.947313214938593	0.00319156773596026	+	protein_coding
PCDHGA1	chr5	141484669	141485525	857	-0.947313214938593	0.00319156773596026	+	protein_coding
PCDHGA2	chr5	141484669	141485525	857	-0.947313214938593	0.00319156773596026	+	protein_coding
PCDHGA3	chr5	141484669	141485525	857	-0.947313214938593	0.00319156773596026	+	protein_coding
PCDHGB1	chr5	141484669	141485525	857	-0.947313214938593	0.00319156773596026	+	protein_coding
PCDHGA4	chr5	141484669	141485525	857	-0.947313214938593	0.00319156773596026	+	protein_coding
PCDHGB2	chr5	141484669	141485525	857	-0.947313214938593	0.00319156773596026	+	protein_coding
PCDHGA5	chr5	141484669	141485525	857	-0.947313214938593	0.00319156773596026	+	protein_coding
PCDHGB3	chr5	141484669	141485525	857	-0.947313214938593	0.00319156773596026	+	protein_coding
PCDHGA6	chr5	141484669	141485525	857	-0.947313214938593	0.00319156773596026	+	protein_coding
PCDHGA7	chr5	141484669	141485525	857	-0.947313214938593	0.00319156773596026	+	protein_coding
PCDHGB4	chr5	141484669	141485525	857	-0.947313214938593	0.00319156773596026	+	protein_coding
PCDHGA8	chr5	141484669	141485525	857	-0.947313214938593	0.00319156773596026	+	protein_coding
PCDHGB5	chr5	141484669	141485525	857	-0.947313214938593	0.00319156773596026	+	protein_coding
PCDHGA9	chr5	141484669	141485525	857	-0.947313214938593	0.00319156773596026	+	protein_coding
PCDHGB6	chr5	141484669	141485525	857	-0.947313214938593	0.00319156773596026	+	protein_coding
PCDHGA10	chr5	141484669	141485525	857	-0.947313214938593	0.00319156773596026	+	protein_coding
PCDHGB7	chr5	141484669	141485525	857	-0.947313214938593	0.00319156773596026	+	protein_coding
PCDHGA11	chr5	141484669	141485525	857	-0.947313214938593	0.00319156773596026	+	protein_coding
PCDHGA12	chr5	141484669	141485525	857	-0.947313214938593	0.00319156773596026	+	protein_coding
PCDHGC3	chr5	141484669	141485525	857	-0.947313214938593	0.00319156773596026	+	protein_coding
SULT1A1	chr16	28623636	28623674	39	-0.459837094854271	0.00319419887176897	-	protein_coding
DNAH10	chr12	123762565	123762654	90	-0.331262111516268	0.00326787067441273	+	protein_coding
AFAP1	chr4	7811389	7812708	1320	-0.872903654052674	0.00329418203249979	-	protein_coding
C22orf34	chr22	49662177	49662927	751	-0.807652999476708	0.00333101793382167	-	lncRNA
TPCN2	chr11	69086422	69086490	69	-0.940663794897886	0.0033889029216132	+	protein_coding
ZNF703	chr8	37693879	37694159	281	-1.11107940058053	0.00342310768712638	+	protein_coding
MRGPRF-AS1	chr11	69009128	69010345	1218	-0.935920378815012	0.00344678790940473	+	lncRNA
MRGPRF	chr11	69009128	69010345	1218	-0.935920378815012	0.00344678790940473	-	protein_coding
PCSK2	chr20	17453822	17453927	106	-1.05365660388301	0.00347309926749179	+	protein_coding
SDC3	chr1	30887548	30887635	88	-1.15723571329424	0.00353887766270944	-	protein_coding
SHISA6	chr17	11271454	11274597	3144	-1.00758412615629	0.00353887766270944	+	protein_coding
C18orf63	chr18	74314894	74315141	248	0.647743547784617	0.00355466447756167	+	protein_coding
DOK7	chr4	3458297	3459072	776	-0.623373183826857	0.0036125494653532	+	protein_coding
RBFOX1	chr16	5733465	5735380	1916	-0.84178963153486	0.00362044287277932	+	protein_coding
RFX1	chr19	13985608	13986424	817	-0.961686986910166	0.00362570514439673	-	protein_coding
ADCY9	chr16	3983222	3984278	1057	-0.563138034962445	0.00362570514439673	-	protein_coding
KIRREL3	chr11	126537569	126540754	3186	-0.737279832393309	0.00368359013218826	-	protein_coding
YJU2	chr19	4247170	4250237	3068	0.0918847567556895	0.00390460554011956	+	protein_coding
CTSH	chr15	78929862	78931446	1585	-0.796683402703432	0.00390723667592826	-	protein_coding
PALD1	chr10	70552598	70553068	471	-0.880432734802519	0.00391249894754568	+	protein_coding
CDCA4	chr5	105011132	105011572	441	-0.804456229175151	0.00392039235497179	-	protein_coding
NR2F1	chr5	93588640	93588660	21	-1.07593670250033	0.00392039235497179	+	lncRNA
NR2F1-AS1	chr14	93588640	93588660	21	-1.07593670250033	0.00392039235497179	-	protein_coding
COLEC11	chr5	3610077	3610377	301	-0.704759704293827	0.00401774437989391	+	lncRNA
CTD-2194D22.4	chr2	1897697	1899333	1637	-0.923778641032288	0.00401774437989391	+	protein_coding
IDUA	chr4	997869	998516	648	-0.849063411677341	0.00406773596025932	+	protein_coding
SLC26A1	chr4	997869	998516	648	-0.849063411677341	0.00406773596025932	-	protein_coding
CTU1	chr19	51099041	51099131	91	-0.919881958827295	0.00412298981224215	-	protein_coding
DPP6	chr7	154104808	154106630	1823	-1.05701613604077	0.00413614549128568	+	protein_coding
MIR4508	chr15	23566264	23567211	948	-0.782216085408847	0.00413614549128568	-	miRNA
MKRN3	chr15	23566264	23567211	948	-0.782216085408847	0.00413614549128568	+	protein_coding
ANKRD34C-AS1	chr15	79232267	79233325	1059	-0.902102160743166	0.00417561252841627	-	lncRNA
FANK1	chr10	125896006	125896031	26	-0.813154428801865	0.0042334975162078	+	protein_coding
DHX32	chr10	125896006	125896031	26	-0.813154428801865	0.0042334975162078	-	protein_coding
TRAPPC9	chr8	140169422	140169630	209	-0.808894364566781	0.00423875978782521	-	protein_coding
ABO	chr9	133259941	133260919	979	-0.857974495001502	0.00424402205944262	-	protein_coding
TMEM178B	chr7	141270652	141271739	1088	-0.868607585208684	0.00424928433106003	+	protein_coding
FBLN7	chr2	112181770	112181789	20	-1.02071352792023	0.00425191546686874	+	protein_coding
ZBTB16	chr11	114157536	114157691	156	-0.421356566422189	0.00428348909657321	+	protein_coding
ADCY5	chr3	123447751	123447804	54	0.838898904147743	0.00428348909657321	-	protein_coding
ADA2	chr22	17220294	17221661	1368	-0.959775091429458	0.00432032499789509	-	protein_coding
TMEM132D-AS2	chr12	129207051	129207314	264	-1.42557852717494	0.00439399680053886	+	lncRNA
PCAT14	chr22	23532714	23533860	1147	-0.833406888910627	0.00439925907215627	+	lncRNA
OLIG2	chr21	33023696	33023787	92	-0.4436862504638	0.00440452134377368	+	protein_coding
TP53INP1	chr8	94950129	94950238	110	-0.768810508526097	0.0044150458870085	-	protein_coding
NDUFAF6	chr8	94950129	94950238	110	-0.768810508526097	0.0044150458870085	+	protein_coding
ALDH1L1-AS1	chr3	126100949	126101059	111	1.25177306389342	0.00443346383766945	+	lncRNA
SLC41A3	chr3	126100949	126101059	111	1.25177306389342	0.00443346383766945	-	protein_coding
RBFOX3	chr17	79416558	79417666	1109	-0.82796725118932	0.00443609497347815	-	protein_coding
SEMA4D	chr9	89377047	89377497	451	1.20937804755985	0.00447819314641745	-	protein_coding
LINC00111	chr21	41692406	41692609	204	-0.891730098939408	0.00448082428222615	+	lncRNA
STAB1	chr3	52502670	52504142	1473	0.775530366481419	0.00455449608486992	+	protein_coding
PANX2	chr22	50177906	50178065	160	0.886016054673745	0.00462553675170498	+	protein_coding
DAGLA	chr11	61713663	61714092	430	-0.97119501209389	0.0046360612949398	+	protein_coding
CLSTN2	chr3	140048943	140051476	2534	-0.856941415462316	0.00467289719626168	+	protein_coding
LINC01654	chr1	18063748	18064482	735	-0.788199629536698	0.00473604445567062	+	lncRNA
CDC42EP4	chr17	73311316	73311988	673	-0.0710590437947703	0.00479129830765345	-	protein_coding
SLC35F3	chr1	234246873	234248502	1630	-0.831897486387721	0.00479392944346215	+	protein_coding
NBPF1	chr1	16591151	16591289	139	-0.641303550920503	0.00484392102382757	-	protein_coding
NTM	chr11	131427598	131428302	705	-0.687838037854375	0.00487549465353204	+	protein_coding
WDFY4	chr10	48760895	48761337	443	-0.989041143897664	0.00496758440683674	+	protein_coding
LINC02226	chr5	8430253	8433444	3192	-0.889957983641936	0.00497810895007157	-	lncRNA
CAPN2	chr1	223743349	223743454	106	1.05971957146274	0.00501494485139345	+	protein_coding
CYP11B1	chr8	142878442	142879026	585	-0.837376467286163	0.00502020712301086	-	protein_coding
GML	chr8	142878442	142879026	585	-0.837376467286163	0.00502020712301086	+	protein_coding
LIMS2	chr2	127650409	127651121	713	-0.581620618429437	0.00503336280205439	-	protein_coding
GPR17	chr2	127650409	127651121	713	-0.581620618429437	0.00503336280205439	+	protein_coding
ADARB2	chr10	1704348	1705299	952	-0.825466186875008	0.0050386250736718	-	protein_coding
CFAP161	chr15	81002671	81002735	65	-0.670017692237465	0.00509651006146333	+	protein_coding
TLNRD1	chr15	81002671	81002735	65	-0.670017692237465	0.00509651006146333	+	protein_coding
SMAD6	chr15	66761578	66762132	555	1.10363430711472	0.00510440346888945	+	protein_coding
MRPS22	chr3	139196323	139196610	288	-1.09743882993775	0.00518333754315063	+	protein_coding
CDC42EP2	chr11	65320808	65322595	1788	-1.0384637969637	0.00519123095057674	+	protein_coding
ASIC2	chr17	34096636	34097262	627	-1.04615732628733	0.00523859139513345	-	protein_coding
SLFN13	chr17	35448018	35448775	758	-0.239595757257685	0.00524911593836827	-	protein_coding
TP73	chr1	3697264	3697506	243	-0.558212647255343	0.00527542729645533	+	protein_coding
LINC00511	chr17	72640318	72640698	381	-0.405420429117338	0.00527805843226404	-	lncRNA
ERFE	chr7	238163965	238164016	52	-0.362155967353023	0.0053043697903511	+
LOC100506585	chr7	157857697	157857844	148	-0.864680083412235	0.0053043697903511	+	protein_coding
PTPRN2	chr4	157857697	157857844	148	-0.864680083412235	0.0053043697903511	-	protein_coding
NOCT	chr4	139030947	139031049	103	-0.589326801635197	0.0053043697903511	+	protein_coding
ELF2	chr2	139030947	139031049	103	-0.589326801635197	0.0053043697903511	-	protein_coding
ANKRD24	chr5	4196944	4197024	81	0.759539903708705	0.00538593500042098	+	protein_coding
SOX30	chr19	157652193	157652300	108	-0.999007838062236	0.00538593500042098	-	protein_coding
CCBE1	chr18	59558921	59559193	273	-0.907406390174453	0.00540172181527322	-	protein_coding
DDX54	chr12	113166232	113166301	70	0.910098712549767	0.00541487749431675	-	protein_coding
FOXP4	chr6	41561002	41561047	46	-1.31254401656911	0.00544908225982992	+	protein_coding
EPCAM-DT	chr2	47205595	47205763	169	-0.985239906777724	0.00548591816115181	-	lncRNA
COL27A1	chr9	114285444	114285552	109	-0.787804465015591	0.0055701145070304	+	protein_coding
SIX2	chr2	45012355	45013494	1140	-0.739435401831026	0.00565167971710028	-	protein_coding
L3MBTL4-AS1	chr18	6256773	6257340	568	-0.981231772371914	0.0057069335690831	+	lncRNA
L3MBTL4	chr18	6256773	6257340	568	-0.981231772371914	0.0057069335690831	-	protein_coding
SULF2	chr20	47663453	47663503	51	-1.06993831608554	0.00572272038393534	-	protein_coding
ROBO2	chr3	75905939	75906751	813	0.124998318300579	0.00572272038393534	+	protein_coding
ADAR	chr1	154609668	154609729	62	0.877095844495459	0.00572535151974404	-	protein_coding
ABHD15	chr17	29560816	29562022	1207	1.01848394564446	0.00572535151974404	-	protein_coding
LINC00836	chr10	25704634	25705479	846	-0.963422898671216	0.00574376947040498	+	lncRNA
LRGUK	chr7	134239443	134240570	1128	-0.853736217597336	0.00580165445819651	+	protein_coding
ITGB2	chr21	44886345	44888733	2389	-0.636766693666347	0.00581481013724004	-	protein_coding
ASTL	chr2	96124527	96125178	652	-0.535471208725009	0.00581744127304875	-	protein_coding
HOXD3	chr2	176158581	176159639	1059	-0.945874357945777	0.00582533468047487	+	protein_coding
RBP3	chr10	47348275	47349153	879	-0.820664881139736	0.00583585922370969	+	protein_coding
MBP	chr18	77087865	77087929	65	-0.92586103391993	0.00595952260671887	-	protein_coding
NKX3-2	chr4	13542834	13542861	28	-1.10059128182047	0.0059753094215711	-	protein_coding
EBF3	chr10	129884864	129886583	1720	-0.55050172132827	0.00600425191546687	-	protein_coding
ADAM8	chr10	133271590	133274661	3072	-0.544953755394903	0.0060200387303191	-	protein_coding
CASZ1	chr1	10654644	10655490	847	-1.03631032542611	0.00607529258230193	-	protein_coding
NUMA1	chr17	72012996	72013134	139	-0.80499445381695	0.00618316915045887	-	protein_coding
LOC100128494	chr11	72012996	72013134	139	-0.80499445381695	0.00618316915045887	+	protein_coding
TBKBP1	chr11	47708912	47709177	266	-0.885245558621094	0.00618316915045887	+
NFATC1	chr18	79401266	79401310	45	-0.787763983643688	0.00619106255788499	+	protein_coding
VWCE	chr11	61294573	61295642	1070	-0.840334687812624	0.00623842300244169	-	protein_coding
RND1	chr12	48868929	48869018	90	0.818095252302934	0.00627525890376358	-	protein_coding
OXT	chr20	3071575	3073719	2145	-0.637370480124936	0.00628052117538099	+	protein_coding
LINC02127	chr16	51024928	51025630	703	-0.858856265782925	0.0063305127557464	+	lncRNA
CCDC9B	chr15	40330513	40332487	1975	-0.942271959460928	0.0065067988549297	-	protein_coding
TGFA	chr2	70456065	70457122	1058	-0.929046062143002	0.00652784794139934	-	protein_coding
JAKMIP1	chr4	6112824	6112937	114	-0.73410005009658	0.00656205270691252	-	protein_coding
LINC01107	chr2	238554506	238554644	139	0.966334156565624	0.00662256883051276	-	lncRNA
EIPR1	chr2	3334159	3335304	1146	-0.971868573100768	0.00662519996632146	-	protein_coding
DUSP22	chr1	349849	351294	1446	-0.608643358546618	0.00666203586764334	+	protein_coding
PRDM16	chr6	3200791	3202480	1690	-0.755113728890027	0.00666203586764334	+	protein_coding
MLPH	chr2	237487567	237488082	516	-0.945642337815744	0.00671728971962617	+	protein_coding
NOS3	chr7	150997780	151005384	7605	-0.355572443021643	0.00674096994190452	+	protein_coding
RARB	chr3	25380243	25380308	66	0.958841727809167	0.00682779742359182	+	protein_coding
EVI5L	chr19	7850500	7850577	78	0.660872712223516	0.00685673991748758	+	protein_coding
COL23A1	chr5	178305784	178306907	1124	-0.51399290224323	0.00689094468300076	-	protein_coding
ANHX	chr12	133219565	133220006	442	-0.74133376888901	0.00692251831270523	-	protein_coding
WWOX	chr16	79015722	79016958	1237	-0.616196196839033	0.00692514944851393	+	protein_coding
STOX1	chr10	68842775	68843856	1082	-0.959910675355427	0.00693567399174876	+	protein_coding
EFNB1	chrX	68829507	68829696	190	-0.891826959541416	0.00696987875726194	+	protein_coding
KRT82	chr12	52395337	52396595	1259	-0.925123595692265	0.00709091100446241	-	protein_coding
ITGAM	chr16	31329883	31329935	53	-1.00394875188902	0.007130378041593	+	protein_coding
RPS6KA3	chrX	20265270	20265640	371	-0.487751544837283	0.00714879599225394	-	protein_coding
RASA3	chr13	114026173	114027920	1748	-0.936901039521564	0.00719352530100194	-	protein_coding
PRPH	chr19	49295657	49296624	968	-0.611357750192307	0.00724088574555864	+	protein_coding
LOC101927267	chr12	49295657	49296624	968	-0.611357750192307	0.00724088574555864	-	protein_coding
ZNF536	chr12	30535053	30535214	162	-0.989434390862304	0.00724088574555864	+
ATP8B1	chr18	57792448	57793838	1391	1.09206406399943	0.00725667256041088	-	protein_coding
SNTG2	chr2	1100540	1102149	1610	-0.794575151742996	0.00729087732592405	+	protein_coding
TMEM132C	chr12	128596166	128596526	361	-0.914155526223059	0.00729877073335017	+	protein_coding
CPVL	chr7	29107878	29108922	1045	-0.788705001631021	0.00730403300496758	-	protein_coding
CD300A	chr17	74479539	74481414	1876	-1.19885616868798	0.00731718868401111	+	protein_coding
RIPK4	chr21	41739175	41741123	1949	-0.448798930893853	0.00737770480761135	-	protein_coding
CCL27	chr9	34662777	34665293	2517	-0.925609878957689	0.00740401616569841	-	protein_coding
LOC730098	chr9	34662777	34665293	2517	-0.925609878957689	0.00740401616569841	-
MUC12	chr7	100991267	100993939	2673	-0.396509292484166	0.00740664730150711	+	protein_coding
DSCAML1	chr11	117529063	117530539	1477	0.996235948305719	0.00741454070893323	-	protein_coding
APCDD1L-DT	chr20	58610550	58611026	477	0.675063679932485	0.00743822093121159	+	lncRNA
DDA1	chr19	17309457	17310202	746	0.101356735968513	0.00748031910415088	+	protein_coding
ABHD8	chr19	17309457	17310202	746	0.101356735968513	0.00748031910415088	-	protein_coding
EPHA1-AS1	chr7	143511266	143511350	85	0.984436253328116	0.00749873705481182	+	lncRNA
SEPT9	chr17	77388551	77389187	637	-0.854943425351569	0.00754083522775112	+
BIRC8	chr19	53291178	53292080	903	-0.606434875914774	0.00757503999326429	-	transcribed_processed_pseudogene
GAB2	chr11	78420833	78420892	60	-0.861346460112764	0.0075803022648817	-	protein_coding
NLRP11	chr19	55809423	55809925	503	-0.690133424748642	0.00761713816620359	-	protein_coding
CFAP46	chr10	132925327	132925898	572	-0.424920609403379	0.00765923633914288	-	protein_coding
B9D1	chr17	19341889	19343033	1145	-0.611183142112346	0.00769344110465606	-	protein_coding
ATP2C2	chr16	84414094	84415948	1855	-0.786258032070188	0.007801317672813	+	protein_coding
NR4A3	chr9	99825025	99825749	725	-0.616612607804761	0.00788551401869159	+	protein_coding
ZNF664	chr12	124086433	124088629	2197	-0.770564574575331	0.0078881451545003	+	protein_coding
ZNF664-RFLNA	chr12	124086433	124088629	2197	-0.770564574575331	0.0078881451545003	+
EFHD1	chr2	232654708	232655094	387	-0.503872660324869	0.00791708764839606	+	protein_coding
ABCC8	chr11	17470215	17471263	1049	-0.982287353334078	0.00805916898206618	-	protein_coding
ZNF395	chr8	28399819	28400993	1175	-0.735079574136299	0.00808284920434453	-	protein_coding
SIX1	chr14	60656549	60656996	448	-0.969654010880517	0.00818283236507536	-	protein_coding
ANO8	chr19	17328898	17328958	61	-0.756303147716304	0.00821440599477983	-	protein_coding
TNFAIP2	chr14	103132785	103133338	554	-0.862609004404817	0.00826176643933653	+	protein_coding
PRKAG2	chr7	151763105	151763235	131	-0.674462260182935	0.00828018438999747	-	protein_coding
SOX8	chr16	978998	980273	1276	-0.789207982160166	0.00829860234065842	+	protein_coding
LMF1	chr16	978998	980273	1276	-0.789207982160166	0.00829860234065842	-	protein_coding
BTG2	chr1	203304021	203305035	1015	-0.604289486501652	0.00830912688389324	+	protein_coding
LINC01136	chr1	203304021	203305035	1015	-0.604289486501652	0.00830912688389324	-	lncRNA
EPHB6	chr7	142867834	142868699	866	-0.750305438801744	0.00832228256293677	+	protein_coding
GPSM1	chr9	136341527	136344263	2737	-0.4200250730238	0.00832491369874547	+	protein_coding
FAT3	chr11	92451580	92452675	1096	-0.605461577426497	0.00840121663719794	+	protein_coding
MIR3690	chr11	1292686	1292752	67	-0.742474953475474	0.00840384777300665	+	miRNA
CSF2RA	chrX	1292686	1292752	67	-0.742474953475474	0.00840384777300665	+	protein_coding
OR10H5	chrX	15793607	15794256	650	-0.738842565600381	0.00840384777300665	+	protein_coding
OR52B2	chr19	6169620	6169869	250	-0.826293964930403	0.00840384777300665	-	protein_coding
GRM4	chr6	34079171	34080456	1286	-0.79917425818732	0.00846699503241559	-	protein_coding
MACROD1	chr11	64024295	64028262	3968	-0.993693454761949	0.0084696261682243	-	protein_coding
GRIFIN	chr7	2477176	2477310	135	-0.690111961783702	0.00855645364991159	-	protein_coding
CALN1	chr7	72405565	72406250	686	-0.697809130685241	0.00859328955123348	-	protein_coding
SCNN1B	chr16	23354719	23356350	1632	-0.978256786704213	0.00866169908225983	+	protein_coding
CFAP77	chr9	132539569	132549730	10162	-0.399809903239718	0.00872484634166877	+	protein_coding
UBXN10	chr1	20180615	20181561	947	-1.01941337378858	0.00876431337879936	+	protein_coding
PLA2G2C	chr1	20180615	20181561	947	-1.01941337378858	0.00876431337879936	-	protein_coding
ZFPM1	chr16	88501728	88504666	2939	0.546438436701178	0.00877746905784289	+	protein_coding
SIX3	chr2	44940052	44940411	360	-1.02405941070085	0.00881167382335607	+	protein_coding
SIX3-AS1	chr2	44940052	44940411	360	-1.02405941070085	0.00881167382335607	-	lncRNA
AKR1C3	chr10	5042739	5045359	2621	-0.740899629279494	0.00883272290982571	+	protein_coding
AKR1C1	chr10	5042739	5045359	2621	-0.740899629279494	0.00883272290982571	+	protein_coding
AKR1C2	chr10	5042739	5045359	2621	-0.740899629279494	0.00883272290982571	-	protein_coding
PDZD2	chr5	31671486	31671589	104	0.60853088679203	0.00883535404563442	+	protein_coding
SIRPA	chr20	1893697	1894022	326	-0.825676828061908	0.00887745221857371	+	protein_coding
THOC3	chr5	176006292	176006996	705	-0.819197725869258	0.0089169192557043	-	protein_coding
ASB18	chr2	236257407	236258775	1369	-0.796062640255481	0.00896691083606972	-	protein_coding
PTAFR	chr1	28155204	28156961	1758	0.795953898368483	0.00898532878673066	-	protein_coding
C3orf20	chr3	14682902	14684367	1466	-0.765689424139642	0.0090037467373916	+	protein_coding
PRR34	chr22	46057929	46058986	1058	0.963117840393419	0.00910636103393113	-	lncRNA
MIRLET7BHG	chr22	46057929	46058986	1058	0.963117840393419	0.00910636103393113	+	lncRNA
JCAD	chr10	30057905	30058598	694	-1.11961629155934	0.00913004125620948	-	protein_coding
ABCC6	chr16	16187364	16187548	185	-0.77665466634624	0.00921949987370548	-	protein_coding
GDI2	chr10	5833419	5833525	107	-0.714866361013187	0.00926422918245348	-	protein_coding
TSNARE1	chr8	142251616	142251802	187	-0.486775811489799	0.00930106508377536	-	protein_coding
RFLNA	chr12	124302490	124304550	2061	-0.682608543254655	0.00930895849120148	+	protein_coding
PTGDR	chr14	52269263	52269471	209	-0.693575544128729	0.00933000757767113	+	protein_coding
CACNA2D3	chr3	54157579	54159571	1993	-0.810527288629163	0.00936684347899301	+	protein_coding
ANK1	chr8	41766561	41766896	336	-0.856514704931986	0.00937736802222783	-	protein_coding
NRG2	chr5	139848543	139848571	29	-0.15029659502633	0.00939052370127137	-	protein_coding
LOC105371049	chr16	2090955	2095642	4688	-0.36218985765849	0.00940104824450619	+
PKD1	chr16	2090955	2095642	4688	-0.36218985765849	0.00940104824450619	-	protein_coding
MIR1225	chr16	2090955	2095642	4688	-0.36218985765849	0.00940104824450619	-	miRNA
CAMSAP3	chr19	7603720	7604808	1089	-1.20832642455845	0.00951418708428054	+	protein_coding
C17orf99	chr17	78156559	78157355	797	-0.471510550027856	0.00951681822008925	+	protein_coding
CAPN13	chr2	30814299	30815006	708	-0.798244407083098	0.00951944935589795	-	protein_coding
MUC5B	chr11	1238901	1238922	22	-0.777886394609402	0.00952208049170666	+	protein_coding
ITPK1	chr14	92981991	92982962	972	-0.722020063937228	0.00958785888692431	-	protein_coding
BRCA1	chr17	43064980	43066021	1042	0.428288982242019	0.00960890797339395	-	protein_coding
CUX2	chr12	111279098	111280203	1106	-0.612785786618879	0.0096720552328029	+	protein_coding
ADCY1	chr7	45588426	45590893	2468	-0.732230546575742	0.00970099772669866	+	protein_coding
CFAP74	chr1	1943707	1943845	139	-0.831242060239142	0.00970362886250737	-	protein_coding
PRKCQ	chr10	6557089	6557681	593	-0.67496739295977	0.00974046476382925	-	protein_coding
PCDHB13	chr5	141210431	141210653	223	-0.708141584215954	0.00974572703544666	+	protein_coding
PCDHB12	chr5	141210431	141210653	223	-0.708141584215954	0.00974572703544666	+	protein_coding
ARHGEF10	chr8	1829147	1829330	184	0.904385195818126	0.00974835817125537	+	protein_coding
TCF25	chr16	89903336	89903667	332	0.418976925934841	0.00975888271449019	+	protein_coding
MPPED1	chr22	43483995	43485889	1895	-0.426034510945411	0.0097641449861076	+	protein_coding
SCGB2B2	chr19	34597682	34598728	1047	-0.6936983306549	0.00977203839353372	-	protein_coding
CPT1A	chr11	68763320	68764802	1483	-0.690314891187692	0.00981939883809043	-	protein_coding
NFIX	chr19	13073946	13077348	3403	-0.459740445065803	0.00982202997389913	+	protein_coding
ELOVL3	chr10	102228849	102229135	287	-0.795451420199466	0.00983255451713396	+	protein_coding
BIRC5	chr17	78219288	78219806	519	-0.716192092440509	0.00983518565294266	+	protein_coding
RPS6KB2	chr17	67434882	67436190	1309	0.847636617298916	0.00983781678875137	+	lncRNA
PTPRCAP	chr11	67434882	67436190	1309	0.847636617298916	0.00983781678875137	-	protein_coding
CORO1B	chr11	67434882	67436190	1309	0.847636617298916	0.00983781678875137	-	protein_coding
LINC01476	chr11	59494557	59495290	734	-0.70659819161535	0.00983781678875137	-	protein_coding
TCTN2	chr12	123691159	123692297	1139	0.673921377013806	0.00985886587522102	+	protein_coding
LINC01104	chr5	100223750	100224406	657	-0.576826699365804	0.00987202155426455	+	protein_coding
MAST4	chr2	66824460	66827436	2977	-0.79293976473796	0.00987202155426455	+	lncRNA
WSCD1	chr17	6119409	6121012	1604	-0.728022426850032	0.00991148859139513	+	protein_coding
RHOF	chr12	121783856	121783991	136	-0.856566592226636	0.00991938199882125	-	protein_coding
LINC01089	chr12	121783856	121783991	136	-0.856566592226636	0.00991938199882125	-	lncRNA
CCDC33	chr5	74300324	74300476	153	0.800951694300567	0.00992464427043866	+	protein_coding
OR2Y1	chr15	180739492	180739898	407	-0.67638357785439	0.00992464427043866	-	protein_coding
TTYH3	chr7	2623408	2627770	4363	-0.600840400345957	0.00994569335690831	+	protein_coding
DUOXA2	chr15	45114092	45114457	366	-0.742631308366025	0.00996674244337796	+	protein_coding
DUOX2	chr15	45114092	45114457	366	-0.742631308366025	0.00996674244337796	-	protein_coding
TBC1D1	chr4	37988899	37989566	668	1.03284592629737	0.00996674244337796	+	protein_coding
BICRA	chr19	47698124	47698524	401	-0.65888671085221	0.0100246274311695	+	protein_coding
SNORD116-3	chr15	25071430	25073177	1748	-0.633746369272751	0.0100272585669782	+	snoRNA
SNORD116-10	chr15	25071430	25073177	1748	-0.633746369272751	0.0100272585669782	+	snoRNA
SNORD116-11	chr15	25071430	25073177	1748	-0.633746369272751	0.0100272585669782	+	snoRNA
SNORD116-12	chr15	25071430	25073177	1748	-0.633746369272751	0.0100272585669782	+	snoRNA
IPW	chr15	25071430	25073177	1748	-0.633746369272751	0.0100272585669782	+
MYRFL	chr12	69867003	69867598	596	-0.705325375238143	0.0100509387892565	+	protein_coding
ZNF423	chr16	49760459	49764398	3940	-0.63370001761219	0.0100588321966827	-	protein_coding
HDAC9	chr7	18793302	18793394	93	-1.09380013371109	0.010082512418961	+	protein_coding
MYT1L	chr2	1945039	1947616	2578	-0.767510590061083	0.0101088237770481	-	protein_coding
GPR20	chr8	141355898	141356914	1017	0.773965874101671	0.0101088237770481	-	protein_coding
CNTFR-AS1	chr9	34566927	34567542	616	-0.667122404812261	0.0101851267155005	+	lncRNA
CNTFR	chr9	34566927	34567542	616	-0.667122404812261	0.0101851267155005	-	protein_coding
MROH2A	chr2	233793510	233794224	715	-0.853546346072436	0.0102035446661615	+	protein_coding
APC2	chr4	1465475	1465508	34	0.714711766189736	0.0102061758019702	+	protein_coding
C19orf25	chr5	1465475	1465508	34	0.714711766189736	0.0102061758019702	-	lncRNA
FAM53A	chr5	1627957	1630278	2322	-0.835961710876505	0.0102061758019702	-	lncRNA
LINC01017	chr19	3503720	3504473	754	-0.8274921878904	0.0102061758019702	-	protein_coding
LINC01019	chr19	3503720	3504473	754	-0.8274921878904	0.0102061758019702	-	protein_coding
ERN1	chr17	64064041	64065678	1638	-0.82669122616393	0.0102824787404227	-	protein_coding
SLC6A6	chr3	14452725	14454256	1532	-0.519844187861422	0.0102903721478488	+	protein_coding
EVX2	chr2	176082514	176082550	37	-0.607493219872162	0.010306158962701	-	protein_coding
LINC01630	chr18	51563795	51564681	887	-0.757301459231181	0.0103272080491707	+	lncRNA
RNPEPL1	chr2	240579911	240580227	317	-0.737837863773771	0.0103982487160057	+	protein_coding
MAST3	chr19	18122751	18123632	882	0.636061621647553	0.0104035109876231	+	protein_coding
GRK5	chr10	119245743	119245788	46	0.883355099454449	0.0104561337037973	+	protein_coding
PLCH2	chr1	2456582	2458509	1928	-0.808558409473471	0.0104771827902669	+	protein_coding
RASIP1	chr19	48729347	48729463	117	-0.74997053407852	0.0105403300496758	-	protein_coding
LOC100631378	chr19	37856818	37858045	1228	-0.750039496312842	0.0105903216300413	-
EPS15L1	chr21	16381961	16382106	146	1.04327486468107	0.0105982150374674	-	protein_coding
RCAN1	chr19	34614913	34614965	53	-0.249453546593028	0.0105982150374674	-	protein_coding
SEPT5-GP1BB	chr22	19723942	19724145	204	-1.01821836961553	0.0106008461732761	+
OR4N2	chr14	19799778	19801422	1645	-0.952241564438827	0.0106140018523196	+	protein_coding
PRAMEF12	chr1	12772892	12773721	830	-0.816667740599045	0.0106140018523196	+	protein_coding
C16orf54	chr16	29744946	29747419	2474	-0.678549036897729	0.0106140018523196	-	protein_coding
IQSEC1	chr3	12987415	12987741	327	-0.56874969030982	0.0106140018523196	-	protein_coding
DLGAP3	chr1	34928947	34929030	84	-0.276736141077758	0.0106218952597457	-	protein_coding
EXOC3L2	chr19	45233812	45234163	352	-0.692133226044601	0.0106324198029806	-	protein_coding
MARK4	chr19	45233812	45234163	352	-0.692133226044601	0.0106324198029806	+	protein_coding
INF2	chr14	104711233	104713140	1908	-0.513405874300227	0.010637682074598	+	protein_coding
SMUG1	chr12	54161859	54162979	1121	-1.04910048233271	0.0106482066178328	-	protein_coding
LINC02492	chr4	187558927	187560067	1141	-0.903686764951438	0.0106561000252589	-	lncRNA
CCDC80	chr3	112639107	112639167	61	-0.997087200911394	0.0106876736549634	-	protein_coding
MYOM2	chr8	2056184	2057615	1432	-0.709906610214007	0.0106981981981982	+	protein_coding
NTSR2	chr2	11660125	11660531	407	-0.631031769841027	0.0107034604698156	-	protein_coding
ADAMTS16	chr5	5183334	5183780	447	-0.633784449369173	0.0107192472846678	+	protein_coding
SKIDA1	chr10	21516036	21516352	317	-0.750729303439323	0.0107508209143723	-	protein_coding
KIF26B	chr1	245335729	245335829	101	-0.526310163432643	0.0107745011366507	+	protein_coding
MCRIP1	chr17	81825979	81826315	337	-0.51427697489474	0.0107745011366507	-	protein_coding
FZD8	chr10	35640040	35640079	40	-0.469600582228386	0.0107850256798855	-	protein_coding
OLFML3	chr1	113979434	113980491	1058	-0.517873623823305	0.0108008124947377	+	protein_coding
MAP3K12	chr12	53485006	53485705	700	0.60652369357811	0.0108271238528248	-	protein_coding
SORCS3	chr10	104638263	104640052	1790	-0.642755486303926	0.0108586974825293	+	protein_coding
FLT4	chr5	180643977	180644166	190	-0.546773388754947	0.0109113201987034	-	protein_coding
MAD1L1	chr7	2091513	2093905	2393	-0.691487407973667	0.0109560495074514	-	protein_coding
DCDC2C	chr2	3716173	3716874	702	-0.755999179850451	0.0109639429148775	+	protein_coding
LCK	chr1	32275419	32276196	778	-0.804835630569777	0.0110376147175213	+	protein_coding
LINC00923	chr15	97792292	97794702	2411	-0.646851236144695	0.0110797128904606	-	lncRNA
TNNI1	chr1	201408547	201410792	2246	-0.576968064273238	0.0110823440262693	-	protein_coding
ASTN2	chr9	116963529	116964351	823	-0.821193094601524	0.0110928685695041	-	protein_coding
MAGEE1	chrX	76427881	76427918	38	-0.406226048542907	0.0111928517302349	+	protein_coding
AK8	chr9	132765063	132765185	123	-0.615714069908818	0.0112296876315568	-	protein_coding
MUC17	chr7	101038817	101040584	1768	-0.775375347683473	0.0112612612612613	+	protein_coding
GABBR2	chr9	98315413	98318621	3209	-0.642020248430573	0.0112770480761135	-	protein_coding
CD6	chr11	61015997	61018773	2777	-0.707347511892094	0.0112954660267744	+	protein_coding
LRP11	chr6	149842567	149843247	681	-0.469142602230632	0.0113454576071399	-	protein_coding
DLGAP1	chr18	3665770	3666034	265	-1.01627442899365	0.0113480887429486	-	protein_coding
SLC4A10	chr2	161536861	161536995	135	-0.842374377620594	0.011424391681401	+	protein_coding
TMOD1	chr9	97554315	97556339	2025	-0.486969254850169	0.0114533341752968	+	protein_coding
TBC1D10A	chr22	30294131	30294970	840	-0.444480936947511	0.0115006946198535	-	protein_coding
CASTOR1	chr22	30294131	30294970	840	-0.444480936947511	0.0115006946198535	-	protein_coding
SPON2	chr4	1212258	1212306	49	-1.25837632259595	0.0115270059779406	-	protein_coding
LOC100130872	chr4	1212258	1212306	49	-1.25837632259595	0.0115270059779406	-
CTBP1-AS	chr4	1212258	1212306	49	-1.25837632259595	0.0115270059779406	+	lncRNA
CTBP1	chr4	1212258	1212306	49	-1.25837632259595	0.0115270059779406	-	protein_coding
ACSS1	chr20	25010128	25012617	2490	-0.602053499412142	0.0115533173360276	-	protein_coding
PRRX2-AS1	chr9	129719412	129719457	46	0.58491706326863	0.011558579607645	-	lncRNA
PRRX2	chr9	129719412	129719457	46	0.58491706326863	0.011558579607645	+	protein_coding
SH2D4B	chr10	80544593	80545593	1001	-0.837645018212242	0.0116059400522017	+	protein_coding
EPHB3	chr3	184572547	184572823	277	-1.15939950139262	0.0116138334596279	+	protein_coding
EIF2B5	chr3	184572547	184572823	277	-1.15939950139262	0.0116138334596279	+	protein_coding
HES5	chr1	2535129	2536676	1548	-0.721937535679087	0.0117217100277848	-	protein_coding
LPA	chr6	160590907	160591460	554	-1.02756329481841	0.0117927506946199	-	protein_coding
NCOR2	chr12	124365640	124366290	651	-0.666244045931946	0.0118743159046897	-	protein_coding
IQSEC3	chr12	161824	167405	5582	-0.528569276542067	0.0119848236086554	+	protein_coding
MIR487B	chr14	101046189	101047567	1379	-0.982100335240309	0.0120190283741686	+	miRNA
MIR539	chr14	101046189	101047567	1379	-0.982100335240309	0.0120190283741686	+	miRNA
MIR889	chr14	101046189	101047567	1379	-0.982100335240309	0.0120190283741686	+	miRNA
MIR544A	chr14	101046189	101047567	1379	-0.982100335240309	0.0120190283741686	+	miRNA
MIR655	chr14	101046189	101047567	1379	-0.982100335240309	0.0120190283741686	+	miRNA
MIR487A	chr14	101046189	101047567	1379	-0.982100335240309	0.0120190283741686	+	miRNA
MIR381HG	chr14	101046189	101047567	1379	-0.982100335240309	0.0120190283741686	+	lncRNA
GAGE5	chrX	49345887	49346249	363	-0.465914529789519	0.0120795444977688	+
GDNF	chr5	37834936	37835683	748	-0.648826970222238	0.012113749263282	-	protein_coding
GDNF-AS1	chr5	37834936	37835683	748	-0.648826970222238	0.012113749263282	+	lncRNA
BCL7A	chr12	122052064	122053518	1455	-0.683041624342628	0.0121269049423255	+	protein_coding
ANO2	chr12	5732722	5733364	643	-0.641929374009365	0.0121321672139429	-	protein_coding
LRRC31	chr3	169865851	169866122	272	-0.649451226169828	0.0121532163004126	-	protein_coding
IKZF4	chr12	56022925	56023035	111	0.565581166019099	0.0121558474362213	+	protein_coding
PLCB2	chr15	40296318	40298835	2518	-0.593262136026704	0.0121926833375432	-	protein_coding
DEFB123	chr20	31437023	31437293	271	-0.891337528117496	0.012203207880778	+	protein_coding
HDAC4	chr2	239245837	239247278	1442	-0.744883618008977	0.0122768796834217	-	protein_coding
C8orf74	chr8	10699534	10703118	3585	-0.719786355701572	0.0122795108192304	+	protein_coding
RP1L1	chr8	10699534	10703118	3585	-0.719786355701572	0.0122795108192304	-	protein_coding
SNTG1	chr8	50634110	50635637	1528	-0.829575770263509	0.0122795108192304	+	protein_coding
MMP9	chr20	46011662	46011678	17	-0.278747723610443	0.0123794939799613	+	protein_coding
MAFG	chr17	81929080	81930307	1228	-0.492793915669169	0.0126136650669361	-	protein_coding
MAFG-DT	chr17	81929080	81930307	1228	-0.492793915669169	0.0126136650669361	+	lncRNA
CHST15	chr10	124008466	124008988	523	-0.816024481928294	0.0126268207459796	-	protein_coding
FSTL4	chr5	133253434	133256535	3102	-0.447664691544885	0.012721541635093	-	protein_coding
PRDM6	chr5	123098609	123099071	463	-0.774481193637417	0.0127504841289888	+	protein_coding
BAIAP3	chr16	1326579	1328672	2094	-0.463028416626526	0.0128346804748674	+	protein_coding
UBE2I	chr16	1326579	1328672	2094	-0.463028416626526	0.0128346804748674	+	protein_coding
AMIGO1	chr1	109503751	109504939	1189	0.543669082888958	0.0128373116106761	-	protein_coding
GALNT9	chr12	132248967	132250951	1985	-0.515544662070134	0.012874147511998	-	protein_coding
OBSCN	chr1	228293088	228294674	1587	-0.41326264585721	0.0130504336111813	+	protein_coding
METRNL	chr17	83085185	83085922	738	-0.551184841598693	0.0130688515618422	+	protein_coding
ARAP1	chr11	72688956	72690206	1251	-0.635494017373877	0.0130820072408857	-	protein_coding
ADGRA1	chr10	133102215	133102287	73	-0.82583013581247	0.013321440599478	+	protein_coding
FBXO15	chr18	74076068	74076960	893	-0.829511987096199	0.0133293340069041	-	protein_coding
AGAP1-IT1	chr11	235505288	235505838	551	0.698526767122206	0.0133609076366086	+	protein_coding
AGAP1	chr2	235505288	235505838	551	0.698526767122206	0.0133609076366086	+	lncRNA
CNTN5	chr2	99633920	99634433	514	-0.794721680380454	0.0133609076366086	+	protein_coding
RCN1	chr11	32092163	32092383	221	0.988581488305127	0.013410899216974	+	protein_coding
TNFAIP8	chr5	119299769	119299920	152	0.825058232857163	0.0134529973899133	+	protein_coding
ARID3A	chr19	944317	944448	132	-0.81575706537861	0.0134924644270439	+	protein_coding
KCNQ1	chr11	2524713	2527090	2378	-0.744719099148083	0.0135503494148354	+	protein_coding
SYT17	chr16	19240672	19241547	876	-0.685817435130557	0.0135608739580702	+	protein_coding
FGF4	chr11	69776347	69777501	1155	-0.802238433868895	0.0135687673654963	-	protein_coding
PDE1C	chr7	32078690	32079796	1107	-0.801801328209176	0.0135687673654963	-	protein_coding
TNC	chr9	115085688	115086564	877	-0.599673452342639	0.0135871853161573	-	protein_coding
CHD5	chr1	6124906	6126594	1689	-0.559742769854843	0.0137003241559316	-	protein_coding
CTNS	chr17	3635527	3637759	2233	0.345250795175463	0.01372400437821	+	protein_coding
SHPK	chr17	3635527	3637759	2233	0.345250795175463	0.01372400437821	-	protein_coding
LOC100128398	chr19	58002356	58002462	107	0.0842228738109767	0.0137792582301928	+
ZNF606	chr19	58002356	58002462	107	0.0842228738109767	0.0137792582301928	-	protein_coding
ASL	chr7	66088899	66089657	759	-0.736741861763612	0.0138608234402627	+	protein_coding
FOXK1	chr7	4766394	4767275	882	-0.94096306128943	0.0139081838848194	+	protein_coding
DNAJC17	chr15	40779368	40780917	1550	0.46708913700507	0.0139187084280542	-	protein_coding
ZNF74	chr22	20405643	20405751	109	0.538282550062362	0.0139950113665067	+	protein_coding
LOC101927809	chr18	36188090	36188125	36	-0.788321764761423	0.0140081670455502	-
MOCOS	chr18	36188090	36188125	36	-0.788321764761423	0.0140081670455502	+	protein_coding
TMEM179	chr14	104545640	104547002	1363	-0.755620995387357	0.0140660520333418	-	protein_coding
FARP1	chr13	98327725	98327994	270	1.31373362995947	0.0140739454407679	+	protein_coding
ANKRD9	chr14	102507479	102507517	39	-0.521894449440512	0.0140897322556201	-	protein_coding
ABTB1	chr3	127677831	127680129	2299	-0.444080461916135	0.0141028879346636	+	protein_coding
BDKRB2	chr14	96234578	96234885	308	0.94642788444649	0.0141107813420898	+	protein_coding
BDKRB1	chr14	96234578	96234885	308	0.94642788444649	0.0141107813420898	+	protein_coding
LY75-CD302	chr2	159904918	159905956	1039	-0.652526240253729	0.0141160436137072	-	protein_coding
LY75	chr2	159904918	159905956	1039	-0.652526240253729	0.0141160436137072	-	protein_coding
PRKCZ	chr1	2074414	2075563	1150	-0.733015593656736	0.0141581417866465	+	protein_coding
LOC100129917	chr4	785432	787131	1700	-0.589659808081654	0.0142502315399512	-
CPLX1	chr4	785432	787131	1700	-0.589659808081654	0.0142502315399512	-	protein_coding
LINC01237	chr2	241898585	241898743	159	0.933809810082393	0.0142528626757599	+	lncRNA
THTPA	chr9	23517096	23518760	1665	-0.68164924098802	0.0142660183548034	+	lncRNA
C9orf62	chr14	135344979	135345134	156	-0.768545157596838	0.0142660183548034	+	protein_coding
ZFAT	chr8	134482014	134483874	1861	-0.559383606477526	0.0142765428980382	-	protein_coding
CDC14B	chr9	96494419	96497964	3546	-0.830957914019638	0.0143896817378126	-	protein_coding
POR	chr7	75965912	75967473	1562	-0.695180465601724	0.0145080828492043	+	protein_coding
PTH2R	chr2	208800983	208801978	996	-0.916558836657066	0.0145186073924392	+	protein_coding
LOXL1	chr15	73922862	73924228	1367	0.905365654638958	0.0145265007998653	+	protein_coding
LOXL1-AS1	chr15	73922862	73924228	1367	0.905365654638958	0.0145265007998653	-	lncRNA
CPT1C	chr19	49701327	49701381	55	0.701062081166357	0.0145922791950829	+	protein_coding
RGPD1	chr2	87825109	87825224	116	-0.770560331412321	0.0146054348741265	-	protein_coding
SORCS2	chr4	7278647	7281510	2864	-0.579092844542103	0.0146527953186832	+	protein_coding
HCN2	chr19	613380	615895	2516	-0.489191006790019	0.0146817378125789	+	protein_coding
TTC7A	chr2	47010600	47010849	250	-0.409689661337881	0.0146975246274312	+	protein_coding
TACC2	chr10	122182535	122182891	357	-0.564984703820642	0.0148054011955881	+	protein_coding
MIR3187	chr19	810073	812660	2588	-0.289246920163967	0.014886966405658	+	miRNA
PTBP1	chr19	810073	812660	2588	-0.289246920163967	0.014886966405658	+	protein_coding
PLPPR3	chr19	810073	812660	2588	-0.289246920163967	0.014886966405658	-	protein_coding
DIPK1C	chr18	74445218	74448529	3312	-0.566287326120077	0.0149106466279363	-	protein_coding
POTEH	chr22	15689475	15689602	128	-0.31190343750391	0.0149106466279363	+	protein_coding
ADAMTS17	chr15	100227541	100228276	736	-1.16356206616552	0.0149422202576408	-	protein_coding
XKR6	chr8	10946352	10949903	3552	-0.509156477232334	0.0149553759366843	-	protein_coding
PDZD4	chrX	153817055	153817380	326	0.579450150085687	0.0149816872947714	-	protein_coding
PHOSPHO1	chr17	49224568	49224600	33	0.121458139742353	0.0150185231960933	-	protein_coding
FZD2	chr17	44558823	44559030	208	-0.760061068953529	0.0150422034183716	+	protein_coding
LINC02614	chr3	125920194	125920851	658	0.792055568070875	0.0150422034183716	-	lncRNA
USP17L17	chr4	9243712	9243789	78	-0.699273703465096	0.0151211374926328	+	protein_coding
USP17L11	chr4	9243712	9243789	78	-0.699273703465096	0.0151211374926328	+	protein_coding
USP17L15	chr4	9243712	9243789	78	-0.699273703465096	0.0151211374926328	+	protein_coding
NTNG2	chr9	132228778	132230399	1622	-0.697875188184857	0.0151290309000589	+	protein_coding
ATP2B2	chr3	10443526	10445014	1489	-0.750543215995519	0.0151342931716763	-	protein_coding
B4GALNT1	chr12	57627632	57627752	121	-0.701723892089326	0.0151421865791025	-	protein_coding
ZNF497	chr19	58367775	58368426	652	-0.723785288666164	0.0151474488507199	-	protein_coding
ZNF837	chr19	58367775	58368426	652	-0.723785288666164	0.0151474488507199	-	protein_coding
LOC158435	chr9	96097791	96100392	2602	-0.479690207215715	0.0151527111223373	+
SMIM25	chr20	50267041	50267807	767	-0.862160366514897	0.015155342258146	+
PREX1	chr20	48657599	48658160	562	-0.692219623208741	0.0152158583817462	-	protein_coding
PDCD1	chr8	241863747	241863814	68	0.917915450957498	0.0152211206533636	-	protein_coding
DLGAP2	chr2	1557568	1558963	1396	-0.496598735426353	0.0152211206533636	+	protein_coding
DEFB1	chr8	6871247	6871491	245	-1.01403119652239	0.0152947924560074	-	protein_coding
GPRIN2	chr10	46552277	46552806	530	-0.547201198821452	0.0153053169992422	-	protein_coding
BANF2	chr20	17693683	17694166	484	0.639398979988321	0.0153105792708596	+	protein_coding
SORBS1	chr10	95439825	95439960	136	-0.524491902860291	0.0153474151721815	-	protein_coding
LINC02202	chr5	159095363	159095947	585	0.947288320361695	0.0153710953944599	+	lncRNA
EBF1	chr5	159095363	159095947	585	0.947288320361695	0.0153710953944599	-	protein_coding
MROH9	chr1	171012660	171013699	1040	-1.0253277900067	0.0154816030984255	+	protein_coding
NAA60	chr16	3443429	3443569	141	-0.999303824167523	0.0154816030984255	+	protein_coding
ZNF597	chr16	3443429	3443569	141	-0.999303824167523	0.0154816030984255	-	protein_coding
POLR2A	chr17	7512800	7513280	481	0.32153488976903	0.0154894965058516	+	protein_coding
DRGX	chr10	49386294	49386447	154	-0.718694936495729	0.01551317672813	-	protein_coding
ICE1	chr5	5421436	5421518	83	-0.641343204594927	0.01551317672813	+	protein_coding
SRGAP3	chr3	9258870	9258942	73	-0.656234510853212	0.0155210701355561	-	protein_coding
MAPK7	chr17	19380896	19381186	291	0.412775495707149	0.015557906036878	+	protein_coding
MUC4	chr17	195778818	195778991	174	-0.498520529378033	0.0155763239875389	-	protein_coding
CD300LB	chr3	74521822	74527631	5810	-0.770168708748621	0.0155763239875389	-	protein_coding
SLCO2A1	chr3	133983266	133985110	1845	-0.722003194598989	0.0156157910246695	-	protein_coding
DICER1-AS1	chr14	95156861	95157416	556	0.104173996812698	0.0156342089753305	+	lncRNA
DICER1	chr14	95156861	95157416	556	0.104173996812698	0.0156342089753305	-	protein_coding
TRDN	chr6	123565749	123565808	60	-1.06343542496099	0.0156447335185653	-	protein_coding
PITPNM3	chr17	6551960	6553553	1594	-0.520980779015904	0.0156842005556959	-	protein_coding
KIAA1211L	chr2	98796191	98797050	860	-0.768227241840401	0.0157605034941484	-
NPTN-IT1	chr15	73573688	73574145	458	-1.08044834680399	0.0158078639387051	-	lncRNA
NPTN	chr15	73573688	73574145	458	-1.08044834680399	0.0158078639387051	-	protein_coding
CACNA1C-IT3	chr12	2273805	2274263	459	-0.479196182681627	0.0158473309758356	+	lncRNA
ERICH1	chr8	629784	630916	1133	0.774416300385495	0.0158604866548792	-	protein_coding
DMRT1	chr9	954348	955525	1178	-0.739679082233078	0.0159236339142881	+	protein_coding
GABRB3	chr15	26621859	26623147	1289	-0.780507810596795	0.0159578386798013	-	protein_coding
MIR6820	chr22	37943194	37944139	946	-0.525636375993234	0.0160130925317841	+	miRNA
C22orf23	chr22	37943194	37944139	946	-0.525636375993234	0.0160130925317841	-	protein_coding
RNF144A	chr2	6917566	6917599	34	-0.213791797110984	0.0160315104824451	+	protein_coding
RNF144A-AS1	chr2	6917566	6917599	34	-0.213791797110984	0.0160315104824451	-	lncRNA
THAP3	chr1	6633091	6634663	1573	-0.672781400929456	0.0160551907047234	+	protein_coding
DNAJC11	chr1	6633091	6634663	1573	-0.672781400929456	0.0160551907047234	-	protein_coding
EHD1	chr11	64857162	64859412	2251	0.624860443137153	0.0160683463837669	-	protein_coding
B3GNT6	chr11	77040395	77040584	190	-0.45583473298888	0.0160736086553844	+	protein_coding
PCDHA12	chr5	140877089	140877155	67	-0.54793879893574	0.0160920266060453	+	protein_coding
PCDHA8	chr5	140877089	140877155	67	-0.54793879893574	0.0160920266060453	+	protein_coding
PCDHA9	chr5	140877089	140877155	67	-0.54793879893574	0.0160920266060453	+	protein_coding
PCDHA10	chr5	140877089	140877155	67	-0.54793879893574	0.0160920266060453	+	protein_coding
PCDHA11	chr5	140877089	140877155	67	-0.54793879893574	0.0160920266060453	+	protein_coding
IL5RA	chr3	3079264	3079473	210	-0.727104853151683	0.016094657741854	-	protein_coding
GAS7	chr17	10063771	10064237	467	-0.739945689296397	0.0161262313715585	-	protein_coding
TP53INP2	chr20	34710124	34710156	33	-0.277866411754176	0.0161420181864107	+	protein_coding
NCOA6	chr20	34710124	34710156	33	-0.277866411754176	0.0161420181864107	-	protein_coding
ARHGAP45	chr19	1083430	1084659	1230	0.634904737179785	0.01618411635935	+	miRNA
MIR6792	chr19	7615270	7615349	80	0.376149648218068	0.01618411635935	+	protein_coding
MAB21L4	chr2	240895038	240895189	152	-0.692224186382743	0.0161946409025848	-	protein_coding
LINC02288	chr14	77051136	77053872	2737	-0.567030818653715	0.0162156899890545	+	lncRNA
KIAA1217	chr10	23739530	23739936	407	-1.01893772117924	0.0162762061126547	+	protein_coding
NBEAL2	chr3	47000345	47004559	4215	-0.344839175183386	0.0162972551991244	+	protein_coding
LSP1	chr11	1862315	1863238	924	0.727733843974939	0.0163814515450029	+	protein_coding
MIR4298	chr11	1862315	1863238	924	0.727733843974939	0.0163814515450029	-	miRNA
ADAMTS2	chr5	179285152	179285288	137	1.10835661412712	0.0164314431253684	-	protein_coding
HLA-F-AS1	chr6	29749875	29750343	469	-0.705260489267871	0.0164603856192641	-	lncRNA
CCDC27	chr1	3763485	3764491	1007	-0.74174260169534	0.0164945903847773	+	protein_coding
GTF2IRD1	chr7	74480487	74480555	69	-0.461568573420146	0.0165077460638208	+	protein_coding
JAK3	chr19	17831404	17834699	3296	-0.633022370257605	0.0165314262860992	-	protein_coding
HTR4	chr5	148509823	148509986	164	-0.622841723837253	0.016541950829334	-	protein_coding
B3GLCT	chr13	31208342	31209617	1276	-0.6175927521948	0.0166971878420477	+	protein_coding
LINC00971	chr3	84834363	84834495	133	-0.734451694761462	0.0167050812494738	-	lncRNA
LOC284930	chr22	47817048	47818966	1919	-0.649603276540412	0.0167182369285173	+
LRFN2	chr6	40411735	40412600	866	-0.712960484236322	0.0167813841879262	-	protein_coding
ZBTB38	chr3	141429744	141429914	171	-0.641714680303216	0.0168892607560832	+	protein_coding
KLF11	chr2	10052388	10052470	83	1.17850261516514	0.0169287277932138	+	protein_coding
SRP68	chr17	76037241	76038999	1759	-0.755382362534628	0.0170760713985013	-	protein_coding
KRT73-AS1	chr12	52610359	52612593	2235	-0.54927731037831	0.01707870253431	+	lncRNA
KRT73	chr12	52610359	52612593	2235	-0.54927731037831	0.01707870253431	-	protein_coding
NTF3	chr12	5452375	5453552	1178	-0.547259720057245	0.0171076450282058	+	protein_coding
WASIR2	chr16	23058	23243	186	0.486098052759303	0.0171392186579102	+	lncRNA
SLC16A8	chr22	38082005	38083068	1064	-0.546940274516913	0.0171813168308495	-	protein_coding
DPH1	chr17	2036750	2038601	1852	0.365022215787558	0.0172049970531279	+	protein_coding
OVCA2	chr17	2036750	2038601	1852	0.365022215787558	0.0172049970531279	+	protein_coding
PAX8-AS1	chr2	113235741	113235848	108	0.891930842353687	0.0172049970531279	+	lncRNA
PAX8	chr2	113235741	113235848	108	0.891930842353687	0.0172049970531279	-	protein_coding
ADARB2-AS1	chr10	1529542	1532166	2625	-0.322578062670598	0.0172207838679801	+	lncRNA
MYRIP	chr3	40069964	40072398	2435	-0.897131908843887	0.0173076113496674	+	protein_coding
MEGF11	chr15	66101957	66102877	921	-0.79330937918461	0.0173076113496674	-	protein_coding
PCNX3	chr11	65613430	65613470	41	-0.727722660311548	0.0173523406584154	+	protein_coding
MAP3K11	chr11	65613430	65613470	41	-0.727722660311548	0.0173523406584154	-	protein_coding
SIPA1	chr11	65613430	65613470	41	-0.727722660311548	0.0173523406584154	+	protein_coding
CAMKMT	chr2	44768029	44769564	1536	-0.760109603786106	0.0173549717942241	+	protein_coding
EIF5A	chr17	7308352	7308605	254	0.125238759044042	0.0173970699671634	+	protein_coding
LIMD1	chr3	45595209	45595989	781	0.724285895420154	0.0174654794981898	+	protein_coding
ADGRL2	chr1	81379643	81379751	109	-0.876285959961385	0.0174733729056159	+	protein_coding
TEX19	chr17	82356244	82356831	588	-0.727079571296633	0.0174733729056159	+	protein_coding
FLJ37453	chr1	15848286	15848322	37	-0.0941361855391295	0.0175075776711291	-	lncRNA
SPEN	chr1	15848286	15848322	37	-0.0941361855391295	0.0175075776711291	+	protein_coding
CCDC62	chr12	122791115	122791840	726	0.585231351862018	0.0175312578934074	+	protein_coding
ADGRD1	chr12	131135389	131136357	969	-0.693964470919446	0.0175391513008335	+	protein_coding
MICALCL	chr11	12285097	12289330	4234	-0.770543107265029	0.017570724930538	+
PYGM	chr11	64763444	64764355	912	-0.698983085474493	0.0175812494737728	-	protein_coding
TBC1D5	chr3	17593351	17593569	219	0.378046085936052	0.0175917740170077	-	protein_coding
ENKD1	chr16	67670852	67672726	1875	-0.506579068664911	0.0176075608318599	-	protein_coding
LINC01777	chr1	4405359	4410725	5367	-0.677807429418918	0.0176654458196514	+	lncRNA
THRA	chr17	40093075	40093149	75	-0.993955968624571	0.0176759703628863	+	protein_coding
NR1D1	chr17	40093075	40093149	75	-0.993955968624571	0.0176759703628863	-	protein_coding
GRK6	chr5	177433211	177433729	519	-0.61625295778319	0.0176759703628863	+	protein_coding
ADGRB1	chr8	142515391	142515551	161	-0.657674218674052	0.017678601498695	+	protein_coding
LINC00856	chr10	78471249	78472720	1472	-0.611223310530295	0.0177575355729561	+
CTSG	chr14	24574706	24575360	655	-0.993577753113378	0.0178785678201566	-	protein_coding
RASL10A	chr22	29313398	29313450	53	-0.459452945498286	0.017902248042435	-	protein_coding
TP53I11	chr11	44934937	44935088	152	0.701776883871376	0.0179364528079481	-	protein_coding
TCERG1L	chr10	131260325	131260388	64	-0.616027666365459	0.0179575018944178	-	protein_coding
CELF4	chr18	37449324	37451643	2320	-0.593900540826702	0.01797328870927	-	protein_coding
CA6	chr1	8957164	8957466	303	-0.514851624206422	0.0179890755241223	+	protein_coding
PLXNA1	chr3	127001963	127002735	773	-0.661376541966763	0.0180048623389745	+	protein_coding
LDB3	chr10	86712322	86712835	514	-0.575826816923096	0.0180048623389745	+	protein_coding
HDHD5-AS1	chr22	17158898	17160034	1137	-0.320337593794208	0.0181916729813926	+	lncRNA
HDHD5	chr22	17158898	17160034	1137	-0.320337593794208	0.0181916729813926	-	protein_coding
LINC01475	chrX	99527140	99527192	53	0.936326351912752	0.0182311400185232	-	lncRNA
LINC00629	chrX	134549511	134549596	86	-0.743515749748053	0.0182311400185232	+	lncRNA
MIR503HG	chrX	134549511	134549596	86	-0.743515749748053	0.0182311400185232	-	miRNA
MIR503	chrX	134549511	134549596	86	-0.743515749748053	0.0182311400185232	-	miRNA
MIR424	chr10	134549511	134549596	86	-0.743515749748053	0.0182311400185232	-	lncRNA
EPHA6	chr3	97565845	97567739	1895	-0.85463399354276	0.0182916561421234	+	protein_coding
LINC01115	chr2	870354	871136	783	-0.647560203515705	0.0183284920434453	-	lncRNA
LRP5	chr11	68334602	68336151	1550	-0.847021116923737	0.0183390165866801	+	protein_coding
AIMP2	chr7	6017751	6017820	70	0.321855520419824	0.0183969015744717	+	protein_coding
C20orf85	chr20	58148273	58149613	1341	-0.67439244902767	0.0184284752041761	+	protein_coding
EFTUD2	chr17	44859063	44859628	566	0.458119489692871	0.018554769722994	-	protein_coding
CMIP	chr16	81593554	81593655	102	0.590082176848842	0.0185652942662288	+	protein_coding
FAM50A	chrX	154444107	154444184	78	-0.590667935130462	0.0185837122168898	+	protein_coding
SYNGR2	chr17	78161143	78164294	3152	-0.484307935817202	0.0187021133282816	+	protein_coding
MFSD12	chr19	3547998	3548132	135	-0.582202903027913	0.0187284246863686	-	protein_coding
LOC100507377	chr12	74170743	74171397	655	-0.479614795175351	0.018733686957986	-
MIR646HG	chr20	60444386	60444455	70	-0.734346250548803	0.0187415803654121	+	lncRNA
MSRA	chr8	10425701	10427709	2009	-0.404623423369375	0.0187468426370296	+	protein_coding
CNTNAP2	chr7	146728056	146728167	112	-0.661778064078304	0.0187757851309253	+	protein_coding
MCTP1	chr5	95243957	95244804	848	-0.63257759606745	0.0188389323903343	-	protein_coding
ESR1	chr6	151783038	151783900	863	-0.824757448775879	0.0188547192051865	+	protein_coding
KIF1A	chr2	240780167	240780422	256	-0.772333182142234	0.0188573503409952	-	protein_coding
IRS1	chr2	226796575	226797233	659	0.982860430767851	0.0188810305632736	-	protein_coding
GNAO1	chr16	56348268	56353077	4810	-0.489457981183796	0.0188994485139345	+	protein_coding
LINC00689	chr7	159025372	159025495	124	-0.855999062566302	0.0189415466868738	+	lncRNA
MROH5	chr8	141466013	141468241	2229	-0.82705276201074	0.0189468089584912	-	polymorphic_pseudogene
GSC	chr14	94773041	94773233	193	0.342266293473769	0.0189494400942999	-	protein_coding
NXPH4	chr12	57219933	57220152	220	-0.695261072037615	0.0190362675759872	+	protein_coding
MIR126	chr9	136667924	136668057	134	-0.846562038765443	0.0190573166624569	+	miRNA
EGFL7	chr9	136667924	136668057	134	-0.846562038765443	0.0190573166624569	+	protein_coding
AGBL4	chr1	49841932	49841971	40	-0.929066805190929	0.0191494064157616	-	protein_coding
COL1A1	chr2	50185906	50186017	112	-0.706271551586711	0.0191704555022312	-	protein_coding
CHMP3	chr2	86556670	86556793	124	-0.848676082441517	0.0191704555022312	-	protein_coding
RNF103-CHMP3	chr2	86556670	86556793	124	-0.848676082441517	0.0191704555022312	-	protein_coding
RNF103	chr17	86556670	86556793	124	-0.848676082441517	0.0191704555022312	-	protein_coding
AP2A2	chr11	922579	925762	3184	0.430366139380067	0.019199397996127	+	protein_coding
CTNNA3	chr10	66136047	66136145	99	-0.848437447559495	0.0192046602677444	-	protein_coding
EFCAB13	chr17	47424126	47424154	29	-0.632116653408166	0.0192678075271533	+	protein_coding
KCNH2	chr7	150958459	150958537	79	-0.615163286612229	0.0192835943420056	-	protein_coding
PTPRT	chr20	43137607	43139439	1833	-0.672929140786415	0.0193809463669277	-	protein_coding
OTUB1	chr11	63997315	63999041	1727	-0.528388565086121	0.0194204134040583	+	protein_coding
HRH2	chr5	175674345	175676119	1775	-0.669944055896166	0.0194335690831018	+	protein_coding
LINC02188	chr16	86731095	86733109	2015	-0.946475784094368	0.0194467247621453	+	lncRNA
NLRP13	chr19	55929104	55930423	1320	-0.81775652204153	0.0194782983918498	-	protein_coding
LOC338694	chr11	69147663	69148641	979	-0.372893379283727	0.0195177654289804	-
KCNQ1-AS1	chr11	2842269	2846275	4007	-0.248009835658904	0.0195467079228761	-	lncRNA
EXOC2	chr6	693063	693579	517	-0.111205416323267	0.0196387976761809	-	protein_coding
SNORD116-19	chr15	25086136	25086486	351	-0.756595337455527	0.0197098383430159	+	snoRNA
SNORD116-20	chr15	25086136	25086486	351	-0.756595337455527	0.0197098383430159	+	snoRNA
SNORD116-21	chr15	25086136	25086486	351	-0.756595337455527	0.0197098383430159	+	snoRNA
SNORD116-22	chr15	25086136	25086486	351	-0.756595337455527	0.0197098383430159	+	snoRNA
LINC00200	chr10	1161770	1163268	1499	-0.473768090499971	0.019736149701103	+	lncRNA
JSRP1	chr19	2252194	2252628	435	-0.327659468178444	0.0197835101456597	-	protein_coding
UPK3A	chr22	45285257	45286089	833	-0.800220585662149	0.0198466574050686	+	protein_coding
INSIG1	chr7	155295706	155297752	2047	0.100928004003583	0.0199282226151385	+	protein_coding
SPSB4	chr3	141050708	141050782	75	-0.412031548766412	0.0199361160225646	+	protein_coding
SCARB1	chr12	124867031	124867631	601	-0.611543792384781	0.0199887387387387	-	protein_coding
HAP1	chr17	41734831	41736091	1261	-0.670970726386728	0.0200071566893997	-	protein_coding
DUSP15	chr20	31861917	31862672	756	-0.677258259331666	0.0200255746400606	-	protein_coding
SPRY2	chr13	80337352	80337468	117	-0.700806119560763	0.0200518859981477	-	protein_coding
ARPC5L	chr9	124857913	124858387	475	-0.644379939065733	0.0200624105413825	+	protein_coding
RPL35	chr9	124857913	124858387	475	-0.644379939065733	0.0200624105413825	-	protein_coding
FLNC	chr7	128853890	128856282	2393	-0.352464884223582	0.020120295529174	+	protein_coding
WNT6	chr2	218873670	218873702	33	-0.906121244911703	0.0201229266649827	+	protein_coding
EEFSEC	chr3	128262067	128263043	977	-0.437132454583789	0.0201781805169656	+	protein_coding
BAIAP2L2	chr22	38114581	38114880	300	-0.696757836688977	0.0202702702702703	-	protein_coding
PLA2G6	chr22	38114581	38114880	300	-0.696757836688977	0.0202702702702703	-	protein_coding
PLEKHM2	chr1	15726519	15727410	892	-0.397777612861639	0.020299212764166	+	protein_coding
SPTBN2	chr22	66692501	66692984	484	-0.518021642587044	0.0203360486654879	-	protein_coding
CELSR1	chr11	46367333	46368059	727	-0.719986948493403	0.0203360486654879	-	protein_coding
PPL	chr16	4892164	4892898	735	-0.877204913807257	0.0204123516039404	-	protein_coding
NEK6	chr9	124295673	124297511	1839	-0.585146582982595	0.0204281384187926	+	protein_coding
CERKL	chr2	181684970	181685333	364	-0.452672871541315	0.0204360318262187	-	protein_coding
NEUROD1	chr2	181684970	181685333	364	-0.452672871541315	0.0204360318262187	-	protein_coding
BORCS6	chr17	8189422	8190326	905	-0.131762376010548	0.0204833922707754	-	protein_coding
LMNA	chr1	156130145	156133463	3319	-0.510776206957291	0.0205386461227583	+	protein_coding
JDP2	chr14	75429371	75431430	2060	-0.767314139205805	0.0205491706659931	+	protein_coding
MYO7B	chr2	127622681	127623334	654	-0.618562165929343	0.0205544329376105	+	protein_coding
ZPBP2	chr17	39868038	39868079	42	-0.870455554053817	0.020630735876063	+	protein_coding
IKZF3	chr17	39868038	39868079	42	-0.870455554053817	0.020630735876063	-	protein_coding
ANKS6	chr9	98795421	98797174	1754	-0.63818504043266	0.0206359981476804	-	protein_coding
LINC01659	chr22	23434525	23436364	1840	-0.429056578324748	0.0206491538267239	+	lncRNA
SGSM2	chr17	2359747	2360421	675	-0.555545811518864	0.0206780963206197	+	protein_coding
KCNK15-AS1	chr20	44709577	44709734	158	-0.75742748210312	0.0206912519996632	-	lncRNA
EIF4E3	chr3	71754684	71754702	19	-0.245212278188033	0.0207175633577503	-	protein_coding
GPR27	chr3	71754684	71754702	19	-0.245212278188033	0.0207175633577503	+	protein_coding
LINC02610	chr2	238231271	238231593	323	0.450761525257575	0.020764923802307	-	lncRNA
ZMYND8	chr20	47258951	47259900	950	-0.326361466754712	0.0207701860739244	-	protein_coding
NUP210L	chr1	154155005	154155114	110	0.64482918803693	0.0207964974320115	-	protein_coding
MS4A13	chr11	60515259	60515391	133	-0.60772029108759	0.0208464890123769	+	protein_coding
MIR4286	chr8	10659115	10662104	2990	-0.67782600768035	0.0208701692346552	+	miRNA
KIAA1328	chr18	37142337	37142476	140	-0.706072042419208	0.0208728003704639	+	protein_coding
ZNF556	chr19	2877781	2877888	108	-0.539631577705037	0.0209280542224467	+	protein_coding
SLC12A7	chr5	1101375	1102436	1062	0.576297142492459	0.0209727835311947	-	protein_coding
GEMIN4	chr17	752998	754021	1024	-0.501670880890734	0.0210069882967079	-	protein_coding
TNXB	chr6	32075021	32075592	572	-0.392181952718602	0.0210096194325166	-	protein_coding
TEX101	chr19	43415527	43416925	1399	-0.566656521061096	0.0210701355561169	+	protein_coding
SSBP3	chr1	54335845	54336951	1107	-0.46275105509184	0.0211253894080997	-	protein_coding
EXO1	chr1	241855769	241856372	604	0.772670302509014	0.0211385450871432	+	protein_coding
PDE9A	chr21	42659943	42660165	223	0.545745095402517	0.0211569630378042	+	protein_coding
MIR5089	chr17	46972783	46974326	1544	-0.876630667551777	0.0212095857539783	+	miRNA
ZSWIM4	chr19	13829686	13830619	934	0.433767609876331	0.021212216889787	+	protein_coding
ZCCHC24	chr10	79424347	79424978	632	-0.86389826273142	0.0212227414330218	-	protein_coding
SLC5A10	chr17	19019996	19021945	1950	0.529254056137268	0.0212779952850046	+	protein_coding
GRAP	chr17	19019996	19021945	1950	0.529254056137268	0.0212779952850046	-	protein_coding
ABCA2	chr9	137013185	137013550	366	-0.777084495898542	0.0212885198282395	-	protein_coding
DIRC3	chr2	217713847	217714445	599	-0.496361610532511	0.0213069377789004	-	lncRNA
FAM53B	chr10	124740213	124741143	931	-0.72252292481847	0.0213595604950745	-	protein_coding
OSBP2	chr22	30869864	30872819	2956	-0.435190252417659	0.0214227077544835	+	protein_coding
LCAT	chr16	67942534	67943717	1184	-0.660633081809375	0.0214648059274227	-	protein_coding
SLC12A4	chr16	67942534	67943717	1184	-0.660633081809375	0.0214648059274227	-	protein_coding
NTN1	chr17	9207076	9210133	3058	-0.428926222266023	0.0214779616064663	+	protein_coding
LINC01102	chr2	104485749	104486579	831	-0.796993237547303	0.0215332154584491	+	lncRNA
LINC01257	chr12	131203113	131204869	1757	-0.7338280161227	0.0216016249894755	+	lncRNA
CHRNA7	chr15	32060846	32060974	129	-0.645446434570715	0.0216174118043277	+	protein_coding
RASGRF1	chr15	79054230	79058468	4239	-0.451329726633493	0.0216331986191799	-	protein_coding
PLEC	chr8	143977702	143977736	35	0.927261645855122	0.0216516165698409	-	protein_coding
PARP10	chr8	143977702	143977736	35	0.927261645855122	0.0216516165698409	-	protein_coding
LOC102724691	chr2	104969425	104970762	1338	-0.820447903613936	0.0216779279279279	-
LOC101928674	chr17	78358501	78359123	623	-0.700101879362354	0.021685821335354	+
SOCS3	chr17	78358501	78359123	623	-0.700101879362354	0.021685821335354	-	protein_coding
CHID1	chr11	897907	898472	566	-0.776404651664533	0.0216937147427802	-	protein_coding
LOC574538	chr12	149825	153171	3347	-0.39183922218737	0.0218568451629199	-
PLCXD1	chrX	275771	275937	167	0.673118362963689	0.0218726319777722	+	protein_coding
HNRNPF	chr10	43410505	43410562	58	0.694934909357737	0.0219384103729898	-	protein_coding
NPAS1	chr19	47037526	47038683	1158	0.648660886399108	0.0219436726446072	+	protein_coding
CYFIP1	chr15	22949300	22950851	1552	0.588858595837818	0.0220725982992338	-	protein_coding
PRKN	chr6	162552294	162552401	108	-0.440557790434222	0.0221436389660689	-	protein_coding
SLC38A3	chr3	50201737	50203080	1344	-0.699215478841363	0.0221462701018776	+	protein_coding
XRCC1	chr19	43581337	43582374	1038	0.679583597876896	0.0221857371390082	-	protein_coding
PINLYP	chr19	43581337	43582374	1038	0.679583597876896	0.0221857371390082	+	protein_coding
TMEM92	chr17	50269577	50272916	3340	-0.68467607977501	0.0222515155342258	+	protein_coding
TMCO4	chr1	19772163	19774265	2103	-0.640103036899468	0.0222515155342258	-	protein_coding
PIP5K1B	chr9	68880231	68880417	187	-0.644573384558728	0.0224093836827482	+	protein_coding
CELF5	chr19	3235966	3236523	558	-0.602830143092124	0.022464637534731	+	protein_coding
PRMT8	chr12	3388198	3389341	1144	-0.726473351461792	0.0225277847941399	+	protein_coding
MIR4472-1	chr8	142172908	142174043	1136	-0.61733564589464	0.0225462027448009	+	protein_coding
FAM135B	chr8	138188610	138190108	1499	-0.74940540297651	0.0225462027448009	-	miRNA
UNC5A	chr5	176835505	176836973	1469	-0.930064965954475	0.0226303990906795	+	protein_coding
CACNA1E	chr1	181416893	181418487	1595	-0.593049085844583	0.0227198577081755	+	protein_coding
OR5R1	chr11	56417563	56417996	434	-0.799957676365212	0.0228093163256715	-	protein_coding
MICAL2	chr11	12249631	12249778	148	-0.792405385839572	0.0228172097330976	+	protein_coding
MRPL35	chr2	86197042	86197419	378	0.548563620710958	0.0228593079060369	+	protein_coding
IMMT	chr2	86197042	86197419	378	0.548563620710958	0.0228593079060369	-	protein_coding
MIR4779	chr2	86197042	86197419	378	0.548563620710958	0.0228593079060369	-	miRNA
DOCK3	chr3	51362242	51363594	1353	-0.574127564054624	0.0228961438073588	+	protein_coding
SLC6A12	chr12	194591	195430	840	-0.867242800510775	0.0229040372147849	-	protein_coding
FOXCUT	chr6	1603805	1603900	96	-0.625283044882538	0.0229382419802981	+	lncRNA
DUSP2	chr2	96148036	96148668	633	-0.69273064089186	0.0229513976593416	-	protein_coding
SLC5A2	chr16	31488899	31488959	61	-0.714284431375249	0.0230540119558811	+	protein_coding
PDPK1	chr16	2538039	2538144	106	-0.129933546049538	0.0230619053633072	+	protein_coding
ITIH5	chr10	7602000	7602962	963	-0.737290064948637	0.0230776921781595	-	protein_coding
DNAJC5	chr20	63907907	63908489	583	-0.365901645708726	0.0230987412646291	+	protein_coding
MIR4497	chr12	109833039	109833816	778	0.782256502816439	0.0231776753388903	+	miRNA
TRPV4	chr12	109833039	109833816	778	0.782256502816439	0.0231776753388903	-	protein_coding
KNDC1	chr10	133203481	133203972	492	-0.525664446430979	0.0232066178327861	+	protein_coding
PTX4	chr16	1485987	1488028	2042	-0.244353212103866	0.0232618716847689	-	protein_coding
PAH	chr12	102958457	102958690	234	0.124451481289446	0.0232829207712385	-	protein_coding
ASCL1	chr12	102958457	102958690	234	0.124451481289446	0.0232829207712385	+	protein_coding
APLP1	chr19	35864387	35865583	1197	0.759485803829686	0.0233197566725604	+	protein_coding
KIRREL2	chr19	35864387	35865583	1197	0.759485803829686	0.0233197566725604	+	protein_coding
NPHS1	chr19	35864387	35865583	1197	0.759485803829686	0.0233197566725604	-	protein_coding
MROH1	chr8	144182195	144182935	741	-0.586633632417239	0.0233302812157952	+	protein_coding
RAP1GAP2	chr17	2798891	2800218	1328	-0.824655855040266	0.023359223709691	+	protein_coding
C11orf45	chr11	128902217	128902289	73	-0.84098367913127	0.0233986907468216	-	protein_coding
KCNJ5	chr11	128902217	128902289	73	-0.84098367913127	0.0233986907468216	+	protein_coding
MID1IP1-AS1	chrX	38805084	38805243	160	-0.736380786949947	0.0234460511913783	-	lncRNA
MID1IP1	chrX	38805084	38805243	160	-0.736380786949947	0.0234460511913783	+	protein_coding
PTPRS	chr19	5238175	5238929	755	0.40281582736776	0.0234513134629957	-	protein_coding
CECR7	chr22	17046413	17047799	1387	-0.780738077926761	0.0235039361791698	+	transcribed_unprocessed_pseudogene
H1F0	chr22	37803778	37805194	1417	-0.659520174447734	0.023582870253431	+
GCAT	chr22	37803778	37805194	1417	-0.659520174447734	0.023582870253431	+	protein_coding
MIR3138	chr4	10077762	10079073	1312	0.437918210428877	0.023582870253431	-	miRNA
WDR1	chr4	10077762	10079073	1312	0.437918210428877	0.023582870253431	-	protein_coding
TSPAN18	chr11	44797125	44799594	2470	-0.559490216533777	0.0235907636608571	+	protein_coding
LINC02384	chr12	68339878	68339976	99	-0.665603736941688	0.0236223372905616	-	lncRNA
C16orf95	chr16	87324677	87325706	1030	-0.897951047828434	0.0236881156857792	-	protein_coding
WNT4	chr1	22132713	22135318	2606	-0.776769231895475	0.0237723120316578	-	protein_coding
TBC1D9B	chr5	179911059	179911197	139	-0.495875119571769	0.0238328281552581	-	protein_coding
IGSF9B	chr11	133945181	133945636	456	-0.50030952035615	0.0239722783531195	-	protein_coding
MARK2	chr11	63874732	63877391	2660	-0.76655313571469	0.0240249010692936	+	protein_coding
TENM2	chr5	167823324	167824105	782	-0.585850594477201	0.0240249010692936	+	protein_coding
OR6C74	chr12	55241979	55242939	961	-0.761291078666098	0.0240406878841458	+	protein_coding
RAB19	chr7	140403926	140404210	285	-0.765949166031258	0.0240433190199545	+	protein_coding
SLC37A3	chr7	140403926	140404210	285	-0.765949166031258	0.0240433190199545	-	protein_coding
NKX2-6	chr8	23705031	23707284	2254	-0.189063047482356	0.0240538435631894	-	protein_coding
PHOX2A	chr11	72241070	72241639	570	-0.893276843608446	0.0241354087732592	-	protein_coding
ZBTB17	chr1	15942425	15944263	1839	-0.358210283881983	0.0242143428475204	-	protein_coding
ZMIZ1	chr10	79154016	79156309	2294	0.554854833979003	0.024253809884651	+	protein_coding
GRIK3	chr1	37035563	37036102	540	-0.415795974960781	0.0243090637366338	-	protein_coding
CALB1	chr8	90090913	90092514	1602	-0.740466788301728	0.024343268502147	-	protein_coding
SLC14A2	chr18	45303195	45303416	222	-0.864319334871494	0.0244064157615559	+	protein_coding
PRKCB	chr16	23988532	23989201	670	-0.657193111469797	0.024432727119643	+	protein_coding
ERBIN	chr5	66062188	66062304	117	-0.402285492839192	0.0245142923297129	+	protein_coding
LRP5L	chr22	25390961	25393806	2846	0.297003282164121	0.0245905952681654	-	protein_coding
PDIA5	chr3	123096851	123097463	613	-0.598667717633491	0.0246037509472089	+	protein_coding
KANK3	chr19	8336162	8336898	737	-0.684655349541176	0.0246484802559569	-	protein_coding
ELAVL1	chr19	8336162	8336898	737	-0.684655349541176	0.0246484802559569	-	protein_coding
LRAT	chr4	154742333	154742947	615	0.405559707854771	0.0246800538856614	+	protein_coding
CACNA2D2	chr3	50439202	50440192	991	-0.776677764521696	0.0247089963795571	-	protein_coding
NLRP12	chr19	53809751	53810198	448	-0.72882111670076	0.0247510945524964	-	protein_coding
LONRF3	chrX	118976029	118976232	204	-0.656028080006296	0.0247931927254357	+	protein_coding
MPV17L2	chr19	18194472	18196299	1828	-0.616025654568626	0.0248694956638882	+	protein_coding
PPP1R1A	chr12	54590903	54592327	1425	-0.65821399274907	0.0249457986023407	-	protein_coding
KCNN3	chr1	154790536	154791444	909	-0.735353352823635	0.0249773722320451	-	protein_coding
PHACTR1	chr6	12856403	12856651	249	-0.470230222297453	0.0249905279110887	+	protein_coding
CBLC	chr19	44782557	44784274	1718	-0.736631357508661	0.025032626084028	+	protein_coding
KRT71	chr12	52545833	52546372	540	-0.636124490469459	0.0250405194914541	-	protein_coding
IGLL5	chr22	22887821	22888187	367	-0.565033567417118	0.0250431506272628	+	protein_coding
LOC101927829	chr3	20671164	20672086	923	-0.668826144243348	0.0250720931211585	+
TMEM115	chr11	50358497	50358663	167	0.579478892990044	0.0251983876399764	-	protein_coding
CYB561D2	chr3	50358497	50358663	167	0.579478892990044	0.0251983876399764	+	protein_coding
EFEMP2	chr3	65870756	65873895	3140	0.512603226153695	0.0251983876399764	-	protein_coding
DLX2	chr2	172106158	172106574	417	-0.355847812761985	0.0252536414919592	-	protein_coding
DLX2-DT	chr2	172106158	172106574	417	-0.355847812761985	0.0252536414919592	+	lncRNA
TMEM259	chr19	1017065	1019382	2318	-0.404079511455731	0.0252904773932811	-	protein_coding
RNU6-9	chr19	1017065	1019382	2318	-0.404079511455731	0.0252904773932811	+	snRNA
DGKG	chr3	186192852	186193557	706	-0.689607382178505	0.0252931085290898	-	protein_coding
PEPD	chr19	33398575	33399654	1080	-0.405358316314251	0.0253141576155595	-	protein_coding
TBC1D22A	chr22	47019094	47020021	928	-0.718981044168564	0.0253588869243075	+	protein_coding
WNK2	chr9	93252950	93252982	33	-0.966213499850762	0.0253615180601162	+	protein_coding
SLC24A4	chr14	92457176	92458014	839	-0.505657082679689	0.0253667803317336	+	protein_coding
PRR5-ARHGAP8	chr22	44839695	44839765	71	-0.701279464456257	0.0253878294182033	+	protein_coding
ARHGAP8	chr22	44839695	44839765	71	-0.701279464456257	0.0253878294182033	+	protein_coding
SLC49A3	chr4	682039	682828	790	-0.485164611448675	0.02543518986276	-	protein_coding
IL15RA	chr10	5943548	5943646	99	-0.771924666844807	0.0254588700850383	-	protein_coding
PCP4	chr21	39897842	39897918	77	-0.781025950312659	0.0254667634924644	+	protein_coding
DPEP1	chr16	89612418	89612722	305	-0.613290456629637	0.0254983371221689	+	protein_coding
SLC22A4	chr5	132322328	132322466	139	-0.842109300511388	0.025506230529595	+	protein_coding
MIR3936HG	chr5	132322328	132322466	139	-0.842109300511388	0.025506230529595	-	lncRNA
PTP4A3	chr8	141426954	141427058	105	-0.712444736105399	0.0255325418876821	+	protein_coding
NPHP3-AS1	chr3	132817366	132817734	369	-0.465853326115979	0.0256640986781174	+	lncRNA
GCSAML	chr1	247517360	247518099	740	-0.837293983753504	0.0256930411720131	+	protein_coding
EPHB1	chr3	134905375	134906117	743	-0.579640881873937	0.025748295023996	+	protein_coding
N4BP3	chr5	178114393	178115552	1160	0.79049872166513	0.0257535572956134	+	protein_coding
PARVB	chr22	44132500	44132988	489	-0.483990694871823	0.0257772375178917	+	protein_coding
SSH3	chr11	67310935	67312378	1444	-0.50746807622459	0.0257824997895091	+	protein_coding
FAM3B	chr21	41317110	41317148	39	-0.519440992169779	0.0258272290982571	+	protein_coding
LOC646522	chr11	133810796	133811435	640	-0.871687857420379	0.0258298602340658	-
FGD5	chr3	14874548	14877932	3385	-0.496673884507341	0.0258798518144313	+	protein_coding
MAPK8	chr10	48306272	48306336	65	-0.472636365821873	0.0259193188515618	+	protein_coding
GP6	chr19	55015713	55018362	2650	-0.489083787382268	0.025998252925823	-	protein_coding
LOC400655	chr18	73238787	73239323	537	-0.996696460787489	0.0260666624568494	-
TSC1	chr9	132923477	132923611	135	0.750754814037563	0.0260692935926581	-	protein_coding
LOC100507412	chr21	8396718	8396776	59	-0.517530503692778	0.0260798181358929	+
TMEM31	chrX	103711280	103711356	77	-0.900176605347677	0.0261640144817715	+	protein_coding
GLRA4	chrX	103711280	103711356	77	-0.900176605347677	0.0261640144817715	-	protein_coding
HS6ST1	chr2	128269608	128270047	440	0.521690716602562	0.0262166371979456	-	protein_coding
MACROD2	chr20	15859931	15860448	518	-0.756650248162803	0.0262192683337543	+	protein_coding
BEST4	chr1	44786522	44786555	34	-0.434208668460452	0.0262534730992675	-	protein_coding
DNTTIP1	chr20	45792459	45792569	111	-0.520776773720513	0.026266628778311	+	protein_coding
WFDC3	chr20	45792459	45792569	111	-0.520776773720513	0.026266628778311	-	protein_coding
ACACA	chr17	37326333	37327375	1043	-0.282349550035092	0.0262876778647807	-	protein_coding
TGIF2	chr20	36571735	36573014	1280	-0.915534272556623	0.0262982024080155	+	protein_coding
DLGAP4-AS1	chr20	36571735	36573014	1280	-0.915534272556623	0.0262982024080155	-	lncRNA
TGIF2-RAB5IF	chr20	36571735	36573014	1280	-0.915534272556623	0.0262982024080155	+	protein_coding
KIRREL1	chr1	158071178	158071378	201	-0.580557246338535	0.0263139892228677	+	protein_coding
VAX2	chr2	70904415	70905901	1487	-0.7061093782953	0.0263639808032331	+	protein_coding
TCP10	chr6	167383585	167383811	227	-0.484805282031619	0.0264244969268334	-
DHCR7	chr11	71440414	71442189	1776	0.413366288614605	0.0264350214700682	-	protein_coding
PRPF6	chr6	63996821	63999414	2594	-0.240464664534206	0.0264665950997727	+	protein_coding
ZNF512B	chr20	63996821	63999414	2594	-0.240464664534206	0.0264665950997727	-	protein_coding
F13A1	chr20	6269959	6273128	3170	-0.62732992082005	0.0264665950997727	-	protein_coding
ZFR2	chr19	3810903	3810962	60	-0.6252471378461	0.0264718573713901	-	protein_coding
LYL1	chr19	13099543	13099629	87	-1.04658725593704	0.0265218489517555	-	protein_coding
ANTXR1	chr2	69112323	69113106	784	-0.638374478310374	0.0265928896185906	+	protein_coding
TIMM50	chr19	39488158	39490008	1851	-0.633188832868165	0.0266086764334428	+	protein_coding
MIR4641	chr6	41594914	41594976	63	-0.571796677913437	0.0266323566557211	+	miRNA
SDK1	chr7	4260428	4260736	309	-0.80187379674359	0.0266560368779995	+	protein_coding
PCSK6	chr15	101489673	101490094	422	0.230401977196414	0.0266744548286604	-	protein_coding
ARHGEF17	chr11	73319739	73320357	619	0.81981983945748	0.0268454786562263	+	protein_coding
ABCA7	chr6	1064016	1064959	944	0.501390227099451	0.0268638966068873	+	protein_coding
PRDM13	chr19	99604579	99605362	784	-0.378908863126013	0.0268638966068873	+	protein_coding
ZIC4	chr3	147404691	147405331	641	-0.746101326819546	0.026866527742696	-	protein_coding
ZIC1	chr3	147404691	147405331	641	-0.746101326819546	0.026866527742696	+	protein_coding
LOC440982	chr3	147404691	147405331	641	-0.746101326819546	0.026866527742696	+
SLIT1	chr10	97174103	97174699	597	-0.606006018307725	0.0268849456933569	-	protein_coding
ARHGAP19-SLIT1	chr10	97174103	97174699	597	-0.606006018307725	0.0268849456933569	-	protein_coding
GSG1L	chr16	27851694	27855406	3713	-0.686242148655145	0.0269086259156353	-	protein_coding
BCAT1	chr12	24948905	24950079	1175	-0.352731404259464	0.0269296750021049	-	protein_coding
MIR614	chr12	12915712	12916712	1001	-0.919869197236572	0.0269928222615139	+	miRNA
GPRC5A	chr12	12915712	12916712	1001	-0.919869197236572	0.0269928222615139	+	protein_coding
TFAP4	chr16	4269289	4270099	811	-0.826356154478882	0.0269928222615139	-	protein_coding
TGFBRAP1	chr2	105307666	105307959	294	-0.823955596462697	0.027027027027027	-	protein_coding
PPFIBP2	chr11	7565635	7567057	1423	-0.643720828939316	0.027027027027027	+	protein_coding
CARD14	chr17	80196022	80198403	2382	0.498558791173576	0.0270322892986444	+	protein_coding
AP3B2	chr15	82703145	82703810	666	-0.526452822376738	0.0270664940641576	-	protein_coding
DGAT1	chr8	144327131	144327168	38	-0.198752157678975	0.0270664940641576	-	protein_coding
COL6A3	chr2	237371084	237371953	870	0.350568318782296	0.0270770186073924	-	protein_coding
MIR941-1	chr20	63919427	63920270	844	-0.392882356690953	0.0272296244842974	+	miRNA
MIR941-2	chr20	63919427	63920270	844	-0.392882356690953	0.0272296244842974	+	miRNA
APOL5	chr22	35725650	35727944	2295	-0.730032448779058	0.0272533047065757	+	protein_coding
TRMT44	chr4	8447353	8448497	1145	0.31466463969557	0.0272559358423844	+	protein_coding
LOC728743	chr7	150405199	150406163	965	-0.771896261720024	0.0272980340153237	+
SLC6A3	chr5	1417182	1421541	4360	-0.543345242110043	0.0273532878673066	-	protein_coding
ZNF707	chr8	143678725	143680154	1430	-0.808928081965417	0.0273638124105414	+	protein_coding
CDH4	chr20	61920497	61920714	218	-0.408812521298115	0.0274138039909068	+	protein_coding
KCNT1	chr9	135718275	135718765	491	-0.842124675556684	0.0274716889786983	+	protein_coding
VWA5B1	chr1	20304717	20307252	2536	-0.619027024998462	0.0276242948556033	+	protein_coding
LRRC14	chr8	144524474	144524524	51	-0.819091131652087	0.0276769175717774	+	protein_coding
LRRC24	chr8	144524474	144524524	51	-0.819091131652087	0.0276769175717774	-	protein_coding
SLC15A4	chr12	128823553	128823569	17	0.135504934257931	0.0277216468805254	-	protein_coding
LDB2	chr4	16656136	16656374	239	-0.280530146741537	0.0277374336953776	-	protein_coding
RBM15B	chr3	51392282	51392321	40	-0.75629575090894	0.0277505893744211	+	protein_coding
RPS6KA2	chr6	166461078	166461370	293	-0.777144682484265	0.0278663593500042	-	protein_coding
RPS6KA2-IT1	chr6	166461078	166461370	293	-0.777144682484265	0.0278663593500042	-	lncRNA
LOC100129697	chr16	88945964	88949210	3247	-0.519890451919066	0.0279821293255873	+
KCNK5	chr6	39230025	39230617	593	-0.422224206069337	0.0280373831775701	-	protein_coding
GAL3ST1	chr22	30558264	30560719	2456	-0.598368228176764	0.0281057927085964	-	protein_coding
PRPS2	chrX	12791629	12791641	13	-1.1239187314809	0.0281215795234487	+	protein_coding
CACNA1D	chr3	53747115	53747159	45	-0.504632518922224	0.0281768333754315	+	protein_coding
PTH1R	chr3	46893921	46896120	2200	-0.853647008545261	0.0282163004125621	+	protein_coding
BASP1	chr5	17275294	17275360	67	-0.337965908590529	0.0282689231287362	+	protein_coding
ADCK5	chr8	144381153	144382638	1486	-0.508108595612319	0.028279447671971	+	protein_coding
FBXO6	chr1	11664127	11664157	31	-0.136555616566225	0.0283110213016755	+	protein_coding
ZNF516	chr18	76458878	76460571	1694	-0.487259179406113	0.0283715374252757	-	protein_coding
ACOXL	chr2	110876691	110877902	1212	-0.573620441906941	0.028432053548876	+	protein_coding
AGAP2	chr12	57731887	57734645	2759	-0.7789669208307	0.0285609792035026	-	protein_coding
TSPAN31	chr12	57731887	57734645	2759	-0.7789669208307	0.0285609792035026	+	protein_coding
PTPRE	chr10	127904444	127905827	1384	-0.497427104826071	0.028610970783868	+	protein_coding
GPATCH8	chr17	44503613	44504015	403	-0.323477719577817	0.0286214953271028	-	protein_coding
TUB	chr11	8085885	8087622	1738	-0.819612703387668	0.0286899048581292	+	protein_coding
HSPG2	chr1	21857416	21858154	739	0.634005052819452	0.0288477730066515	-	protein_coding
PRKAR2A-AS1	chr3	48846509	48847322	814	0.0993226060587343	0.0288504041424602	+	lncRNA
PRKAR2A	chr3	48846509	48847322	814	0.0993226060587343	0.0288504041424602	-	protein_coding
ZC3H12D	chr6	149451933	149451986	54	0.496394078702784	0.0288530352782689	-	protein_coding
HPDL	chr1	45327304	45327363	60	-0.456288131399784	0.0288872400437821	+	protein_coding
PYROXD2	chr10	98417951	98419873	1923	-0.212561628588088	0.0289003957228256	-	protein_coding
HPS1	chr10	98417951	98419873	1923	-0.212561628588088	0.0289003957228256	-	protein_coding
GPIHBP1	chr8	143213184	143213261	78	0.591587923793447	0.0289714363896607	+	protein_coding
ABCC11	chr16	48229744	48229806	63	0.680417692120834	0.0289924854761303	-	protein_coding
PALM	chr19	704518	705395	878	0.497464304018492	0.0290477393281132	+	protein_coding
CABP4	chr11	67452343	67452847	505	-0.402351891673739	0.0290766818220089	+	protein_coding
GPR152	chr11	67452343	67452847	505	-0.402351891673739	0.0290766818220089	-	protein_coding
IL2RB	chr22	37147385	37149406	2022	-0.553123860145881	0.0290977309084786	-	protein_coding
CYP2E1	chr10	133533775	133533923	149	-0.63242040206157	0.0291003620442873	+	protein_coding
LINC00163	chr21	44994654	44995487	834	-0.724757638948361	0.0291687715753136	-	lncRNA
ECEL1	chr2	232486131	232486201	71	-0.178341316991864	0.0291792961185485	-	protein_coding
NAGLU	chr17	42543568	42543699	132	-0.62769346561046	0.0292477056495748	+	protein_coding
CARD10	chr22	37519614	37519689	76	0.10459531355881	0.029263492464427	-	protein_coding
DTWD2	chr5	118949434	118950622	1189	-0.76771811129931	0.0293134840447925	-	protein_coding
BCAR1	chr16	75241990	75243705	1716	0.703586528624284	0.0293240085880273	-	protein_coding
KCNC2	chr12	75104016	75104293	278	-0.776884028880018	0.0293397954028795	-	protein_coding
STK32B	chr4	5125518	5126044	527	-0.696444154796615	0.0294055737980972	+	protein_coding
AMIGO3	chr3	49720803	49721879	1077	-0.730520520225096	0.0294266228845668	-	protein_coding
RNF123	chr3	49720803	49721879	1077	-0.730520520225096	0.0294266228845668	+	protein_coding
GMPPB	chr3	49720803	49721879	1077	-0.730520520225096	0.0294266228845668	-	protein_coding
RIMBP3	chr22	18609652	18609755	104	0.425727162073811	0.0294634587858887	-	protein_coding
KLC4	chr6	43064862	43065873	1012	-0.427079287328396	0.0294766144649322	+	protein_coding
POMC	chr2	25161452	25161490	39	-0.877439271833489	0.029550286267576	-	protein_coding
TSPEAR	chr21	44650470	44650993	524	-0.642188729761039	0.0295634419466195	-	protein_coding
ACOT11	chr1	54544305	54545281	977	-0.737933770201572	0.0295687042182369	+	protein_coding
LOC101929384	chr12	201268	204480	3213	-0.347702565174628	0.0296002778479414	+
DAZAP2	chr12	51267278	51268687	1410	-0.338875168883465	0.0296239580702198	+	protein_coding
SMAGP	chr12	51267278	51268687	1410	-0.338875168883465	0.0296239580702198	-	protein_coding
ABCC1	chr16	16077564	16078624	1061	-0.568860923810588	0.0297502525890376	+	protein_coding
FYN	chr6	111662199	111662985	787	-0.681902882668979	0.0298502357497685	-	protein_coding
MFN2	chr1	12004859	12006355	1497	0.443635675440658	0.0299449566388819	+	protein_coding
OTUD7A	chr15	31525744	31527117	1374	-0.675446147408183	0.0300291529847605	-	protein_coding
C1QL4	chr12	49336153	49336176	24	-0.857722776186162	0.0301317672813	-	protein_coding
DOCK11	chrX	118495962	118496524	563	-0.459161593844273	0.0301633409110045	+	protein_coding
LINC02149	chr5	15269717	15271502	1786	-0.603161780602514	0.0301949145407089	-	lncRNA
GNG7	chr19	2574008	2577573	3566	0.692471056511945	0.0302422749852656	-	protein_coding
DPP9-AS1	chr19	4683169	4684408	1240	0.655230371362845	0.0302712174791614	+	lncRNA
DPP9	chr19	4683169	4684408	1240	0.655230371362845	0.0302712174791614	-	protein_coding
XKR4	chr8	55486902	55488705	1804	-0.63406070592339	0.0304185610844489	+	protein_coding
SLC20A2	chr8	42428557	42428946	390	-0.647488762932181	0.0304764460722405	-	protein_coding
ZNF541	chr19	47530943	47532303	1361	-0.661203339804641	0.0305001262945188	-	protein_coding
SPNS2	chr17	4521884	4524552	2669	0.441183325638761	0.0305001262945188	+	protein_coding
PIK3C3	chr5	41955164	41955455	292	-0.238041076281761	0.0305053885661362	+	protein_coding
MGAT1	chr18	180786798	180787087	290	-1.07711887619478	0.0305053885661362	-	protein_coding
LINC-ROR	chr18	57070672	57071356	685	-0.747371083615047	0.0305711669613539	-	lncRNA
NINJ2	chr12	663523	663817	295	0.506748551653242	0.0306448387639976	-	protein_coding
LOC100049716	chr12	663523	663817	295	0.506748551653242	0.0306448387639976	+
GOLT1A	chr1	204201673	204202002	330	-0.669850565574466	0.0306737812578934	-	protein_coding
LOC101926963	chr10	602956	603136	181	0.685880039962025	0.0306764123937021	+	protein_coding
PRKAR1B	chr7	602956	603136	181	0.685880039962025	0.0306764123937021	-
VAX1	chr7	117137373	117137851	479	-0.165414295520951	0.0306764123937021	-	protein_coding
ATP6V1C2	chr2	10738805	10738941	137	-0.584184524739623	0.0306790435295108	+	protein_coding
NTRK3	chr15	88059303	88061553	2251	-0.787734295827228	0.0306843058011282	-	protein_coding
OLFM1	chr9	135119873	135120554	682	-0.613963911550757	0.0306948303443631	+	protein_coding
TRIL	chr7	28957270	28957388	119	-0.51528171526051	0.0306974614801718	-	protein_coding
ATP10B	chr5	160643450	160644913	1464	-0.659261658670094	0.0307053548875979	-	protein_coding
EML6	chr1	54912284	54912679	396	-0.580433253288511	0.0307500841963459	+	protein_coding
SPSB1	chr2	9312518	9312717	200	-0.857218025494957	0.0307500841963459	+	protein_coding
LLGL1	chr17	18232910	18234269	1360	0.479649534381886	0.0307685021470068	+	protein_coding
KDM4B	chr19	5081767	5083599	1833	-0.397279290856466	0.0308342805422245	+	protein_coding
KCNQ5	chr6	72986026	72987277	1252	-0.557492882865492	0.0308395428138419	+	protein_coding
SERINC2	chr1	31424740	31425640	901	0.625537424918239	0.0308421739496506	+	protein_coding
PLCG1	chr20	41169083	41170101	1019	-0.63500127214545	0.0308579607645028	+	protein_coding
HRK	chr12	116860062	116861342	1281	0.747092083442241	0.0309658373326598	-	protein_coding
TNIP2	chr4	2746606	2747300	695	0.685331687526071	0.0310079355055991	-	protein_coding
AP2A1	chr19	49798189	49800063	1875	-0.269789474932884	0.0310631893575819	+	protein_coding
MGRN1	chr16	4679987	4680580	594	-0.587786834774807	0.0310763450366254	+	protein_coding
PHF21B	chr22	44944947	44945276	330	-0.677697256018579	0.0311315988886082	-	protein_coding
RAI1	chr17	17693801	17694155	355	0.647640003938854	0.0311394922960344	+	protein_coding
PES1	chr22	30586501	30587338	838	-0.444139966542658	0.0312763113580871	-	protein_coding
PTGIR	chr19	46623820	46623883	64	1.07110467614237	0.0313210406668351	-	protein_coding
BCL11B	chr14	99271192	99272182	991	0.122865520067425	0.0313341963458786	-	protein_coding
COL5A1	chr9	134661835	134662773	939	-0.551473966253947	0.031428917234992	+	protein_coding
ANAPC2	chr9	137184269	137184422	154	-0.770455204213875	0.0314368106424181	-	protein_coding
SSNA1	chr9	137184269	137184422	154	-0.770455204213875	0.0314368106424181	+	protein_coding
TBX2-AS1	chr17	61412470	61414485	2016	0.617741487879401	0.0314368106424181	-	lncRNA
C17orf82	chr17	61412470	61414485	2016	0.617741487879401	0.0314368106424181	+
TERT	chr5	1292813	1293293	481	-0.639240469040975	0.0315236381241054	-	protein_coding
MIR371A	chr19	53784491	53786378	1888	-0.717920861331075	0.0315499494821925	+	miRNA
MIR372	chr19	53784491	53786378	1888	-0.717920861331075	0.0315499494821925	+	miRNA
MIR373	chr19	53784491	53786378	1888	-0.717920861331075	0.0315499494821925	+	miRNA
LTF	chr3	46456353	46457065	713	-0.623156110182676	0.0315762608402795	-	protein_coding
SLC25A2	chr5	141303397	141304153	757	-0.677946638199507	0.0316657194577755	-	protein_coding
SYNDIG1	chr20	24484092	24484501	410	-0.699252140561293	0.0317578092110802	+	protein_coding
ZC3H3	chr8	143470591	143472066	1476	-0.570105939827252	0.0318472678285762	-	protein_coding
STK11IP	chr2	219612203	219614617	2415	-0.384850984000532	0.0318498989643849	+	protein_coding
VAV2	chr9	133812708	133816113	3406	0.480682408417321	0.0318577923718111	-	protein_coding
LINC00937	chr12	8388526	8389036	511	-0.540920849996232	0.0318814725940894	-	lncRNA
DRD2	chr11	113415546	113417941	2396	-0.582379193529898	0.0319025216805591	-	protein_coding
EPHA4	chr2	221436440	221436563	124	-0.603742033391347	0.0319077839521765	-	protein_coding
MGAT4B	chr5	179801805	179801922	118	-0.579514881048705	0.0319367264460722	-	protein_coding
SQSTM1	chr5	179801805	179801922	118	-0.579514881048705	0.0319367264460722	+	protein_coding
MIR1229	chr5	179801805	179801922	118	-0.579514881048705	0.0319367264460722	-	miRNA
CDCP2	chr1	54161436	54162800	1365	-0.49635362081862	0.0319393575818809	-	protein_coding
CYB5RL	chr1	54161436	54162800	1365	-0.49635362081862	0.0319393575818809	-	protein_coding
AP3M2	chr8	42153543	42153599	57	0.337445260008224	0.0320340784709944	+	protein_coding
PYDC1	chr16	31217013	31218883	1871	-0.627598500591512	0.0320340784709944	-	protein_coding
TRIM72	chr16	31217013	31218883	1871	-0.627598500591512	0.0320340784709944	+	protein_coding
TMEM64	chr8	90776716	90777713	998	-0.700741267123563	0.0320340784709944	-	protein_coding
ADAM32	chr8	39107623	39107659	37	-0.282721845256738	0.0320761766439337	+	protein_coding
TBCA	chr5	77846759	77847371	613	-0.586619467335486	0.0321051191378294	-	protein_coding
ZNF596	chr8	228821	229453	633	0.626440682356655	0.0321787909404732	+	protein_coding
LINC01043	chr13	112316188	112318041	1854	-0.61010788633913	0.0322208891134125	+	lncRNA
KANK1	chr9	480733	484010	3278	-0.742702139967844	0.0322314136566473	+	protein_coding
TMEM114	chr16	8591011	8591689	679	-0.590443685234697	0.0323024543234824	-	protein_coding
C9	chr5	39425036	39426289	1254	-0.51346722570224	0.0324050686200219	-	protein_coding
DAB2	chr5	39425036	39426289	1254	-0.51346722570224	0.0324050686200219	-	protein_coding
MB	chr22	35608955	35613143	4189	-0.50207556574856	0.0324287488423002	-	protein_coding
MICAL3	chr22	17794911	17796704	1794	-0.327148206237454	0.0324419045213438	-	protein_coding
PFKFB3	chr10	6142265	6143030	766	0.910973976533587	0.0324840026942831	+	protein_coding
SPINK2	chr4	56814425	56814788	364	-0.928175655913482	0.0325050517807527	-	protein_coding
DENND2A	chr7	140539255	140540382	1128	-0.588629905652831	0.0325129451881788	-	protein_coding
CABIN1	chr22	24158028	24158103	76	0.797557280088103	0.0325261008672224	+	protein_coding
ACTN4	chr19	38647739	38647796	58	0.118856988134783	0.0325339942746485	+	protein_coding
HS3ST2	chr16	22870463	22871665	1203	-0.588700849468021	0.0325445188178833	+	protein_coding
DHRS3	chr1	12591640	12595183	3544	-0.308380948808615	0.0325576744969268	-	protein_coding
TMEM97	chr17	28318528	28318555	28	-0.372554528008202	0.032565567904353	+	protein_coding
C5orf66-AS1	chr5	135040495	135042424	1930	-0.572029717830709	0.0327497474109624	-	lncRNA
C5orf66	chr5	135040495	135042424	1930	-0.572029717830709	0.0327497474109624	+	lncRNA
PRRC2B	chr9	131476518	131477754	1237	-0.419982992075863	0.0327839521764755	+	protein_coding
VPS13D	chr1	12308003	12308180	178	-0.608154745671898	0.0327944767197104	+	protein_coding
NELL1	chr11	20857200	20857357	158	-0.750381239175816	0.0328970910162499	+	protein_coding
EDAR	chr2	108988906	108989608	703	-0.755459208943672	0.0329207712385282	-	protein_coding
HTR5A	chr7	155071184	155071216	33	-0.454814611436926	0.0329760250905111	+	protein_coding
HTR5A-AS1	chr7	155071184	155071216	33	-0.454814611436926	0.0329760250905111	-	lncRNA
BEST2	chr19	12753348	12754565	1218	-0.651069416180393	0.0330365412141113	+	protein_coding
LINC00861	chr8	125947712	125948688	977	-0.895011999033775	0.0330654837080071	-	lncRNA
STX16	chr20	58649709	58650067	359	0.635513224334905	0.0330970573377115	+	protein_coding
STX16-NPEPL1	chr20	58649709	58650067	359	0.635513224334905	0.0330970573377115	+	protein_coding
CRTAC1	chr10	98016566	98018074	1509	-0.554109786522407	0.0331312621032247	-	protein_coding
LINC02112	chr5	9725045	9726214	1170	-0.46689907307024	0.033147048918077	-	lncRNA
GNG4	chr1	235623342	235623614	273	-0.554908239463996	0.0331549423255031	-	protein_coding
AHI1	chr6	135391426	135391592	167	0.474562392490004	0.0331549423255031	-	protein_coding
B4GALNT3	chr12	547575	549583	2009	-0.534058144634987	0.0331602045971205	+	protein_coding
BRD3	chr9	134031213	134031275	63	0.559254116402955	0.0331680980045466	-	protein_coding
C2orf81	chr2	74418227	74418367	141	0.64509130983743	0.0331707291403553	-	protein_coding
WDR54	chr2	74418227	74418367	141	0.64509130983743	0.0331707291403553	+	protein_coding
ZNF488	chr10	47379317	47379681	365	-0.726778644978621	0.0331891470910163	-	protein_coding
LINC01229	chr16	79758157	79759607	1451	-0.670472795724578	0.0332417698071904	+	lncRNA
MAFTRR	chr16	79758157	79759607	1451	-0.670472795724578	0.0332417698071904	-	lncRNA
FGF14	chr13	102302719	102303775	1057	0.775712738339096	0.0332444009429991	-	protein_coding
FGF14-IT1	chr13	102302719	102303775	1057	0.775712738339096	0.0332444009429991	-	lncRNA
LINC01007	chr7	101562750	101564464	1715	-0.721248219222556	0.0332864991159384	-	lncRNA
CCDC85C	chr14	99542754	99544091	1338	-0.542084517003116	0.033325966153069	-	protein_coding
PCNT	chr21	46376544	46377947	1404	0.247927081852977	0.0333996379557127	+	protein_coding
BCL2L1	chr20	31721987	31722977	991	0.828054920270936	0.0334075313631388	-	protein_coding
ABALON	chr20	31721987	31722977	991	0.828054920270936	0.0334075313631388	+	lncRNA
ATP6V0A4	chr7	138729594	138730127	534	-0.706093472558768	0.0334101624989475	-	protein_coding
LINC01182	chr4	13817369	13818646	1278	-0.636642324255943	0.0334101624989475	+	lncRNA
PKP1	chr1	201283488	201283853	366	-0.208924797873655	0.0334338427212259	+	protein_coding
RPS28	chr19	8314729	8316577	1849	-0.243232105821814	0.0335285636103393	+	protein_coding
NDUFA7	chr19	8314729	8316577	1849	-0.243232105821814	0.0335285636103393	-	protein_coding
LRRK1	chr15	100983411	100984337	927	0.534082295811882	0.0335969731413657	+	protein_coding
TAS1R2	chr1	18854767	18854818	52	-0.50787560880824	0.0336127599562179	-	protein_coding
ALDH4A1	chr1	18854767	18854818	52	-0.50787560880824	0.0336127599562179	-	protein_coding
BACH2	chr6	90282619	90283611	993	-0.502284852066063	0.0336417024501137	-	protein_coding
ITIH2	chr10	7718033	7719152	1120	-0.752602578639272	0.0336890628946704	+	protein_coding
CARS2	chr13	110643552	110645496	1945	-0.310745544312008	0.0337074808453313	-	protein_coding
GET4	chr7	880638	880793	156	0.634047268423516	0.0337153742527574	+	protein_coding
GRIK4	chr11	120939852	120941758	1907	-0.679263421519555	0.0337811526479751	+	protein_coding
CRB2	chr9	123363392	123366036	2645	-0.399325894514726	0.0337864149195925	+	protein_coding
HNF1B	chr17	37708822	37710369	1548	-0.687162314301106	0.0337890460554012	-	protein_coding
SMPD3	chr16	68374413	68374590	178	-0.546822300518199	0.033799570598636	-	protein_coding
AOC1	chr7	150846912	150848324	1413	-0.4439010109767	0.0338416687715753	+	protein_coding
KCNA6	chr12	4809734	4812201	2468	-0.197855180787356	0.0338548244506188	+	protein_coding
GALNT8	chr12	4809734	4812201	2468	-0.197855180787356	0.0338548244506188	+	protein_coding
GBX1	chr7	151177414	151180871	3458	-0.507668782507726	0.0338600867222363	-	protein_coding
ASB10	chr7	151177414	151180871	3458	-0.507668782507726	0.0338600867222363	-	protein_coding
CD14	chr5	140632249	140632359	111	-0.576236158997913	0.0339048160309843	-	protein_coding
GLIS1	chr1	53688027	53689497	1471	0.434119667154569	0.0339995369200977	-	protein_coding
TYK2	chr19	10353424	10354124	701	0.651834224654126	0.0340074303275238	-	protein_coding
PIK3AP1	chr10	96709483	96710641	1159	-0.425298722600112	0.0340337416856108	-	protein_coding
SLC35F6	chr2	26774568	26777186	2619	-0.371495043297262	0.0340732087227414	+	protein_coding
CENPA	chr2	26774568	26777186	2619	-0.371495043297262	0.0340732087227414	+	protein_coding
PPP1R3F	chrX	49269040	49269374	335	-0.835325772533307	0.034131093710533	+	protein_coding
FOXP3	chrX	49269040	49269374	335	-0.835325772533307	0.034131093710533	-	protein_coding
ZNF135	chr19	58079795	58080638	844	-0.615661787949926	0.0342310768712638	+	protein_coding
GPRC5B	chr16	19884799	19885387	589	0.208981689006214	0.0342494948219247	-	protein_coding
DAB1	chr1	57682764	57683283	520	-0.933147336587638	0.0342810684516292	-	protein_coding
MIR3174	chr15	90004792	90004811	20	-0.830938699164679	0.0343442157110381	+	miRNA
ZNF710	chr15	90004792	90004811	20	-0.830938699164679	0.0343442157110381	+	protein_coding
UROC1	chr3	126505737	126506940	1204	0.763618239045389	0.034444198871769	-	protein_coding
RABGGTA	chr14	24271708	24271735	28	0.193868404682886	0.0345073461311779	-	protein_coding
KCNC4	chr1	110235248	110235477	230	-0.866250307276557	0.0346046981561	+	protein_coding
DAB2IP	chr9	121624381	121625009	629	-0.671223162231247	0.0346336406499958	+	protein_coding
MOB3B	chr9	27388676	27389114	439	-0.682179294750043	0.0346546897364654	-	protein_coding
CCNE2	chr8	94895543	94895991	449	0.0637863642258742	0.0346625831438916	-	protein_coding
FLOT2	chr17	28880316	28882634	2319	-0.295013529123699	0.0346862633661699	-	protein_coding
DGKA	chr12	55935947	55935997	51	-0.808962886407478	0.0347309926749179	+	protein_coding
PYM1	chr12	55935947	55935997	51	-0.808962886407478	0.0347309926749179	-	protein_coding
PSMD11	chr17	32443990	32444032	43	-0.771901028580499	0.0347757219836659	+	protein_coding
NPHP4	chr1	5866572	5868158	1587	-0.502645229848366	0.0348415003788836	-	protein_coding
MIR4689	chr1	5866572	5868158	1587	-0.502645229848366	0.0348415003788836	-	miRNA
DLGAP4	chr20	36440245	36441856	1612	-0.412435661765365	0.0348757051443967	+	protein_coding
PLXNB2	chr22	50305041	50305426	386	0.559726772043033	0.0348862296876316	-	protein_coding
CEACAM16	chr19	44702861	44703425	565	-0.70643394322342	0.0349335901321883	+	protein_coding
KEL	chr7	142943410	142944631	1222	-0.782531719520985	0.0349388524038057	-	protein_coding
RPL3	chr22	39320944	39321009	66	0.353616723220765	0.0349520080828492	-	protein_coding
SNORD43	chr22	39320944	39321009	66	0.353616723220765	0.0349520080828492	-	snoRNA
LINC01304	chr2	3972771	3973365	595	-0.660826758776439	0.0349888439841711	-	lncRNA
PITX2	chr4	110622168	110622248	81	-0.493635361136962	0.0349967373915972	-	protein_coding
LRRC15	chr3	194374484	194376674	2191	0.475136808350021	0.0350230487496843	-	protein_coding
LINC01168	chr10	132965283	132966132	850	0.759746218516289	0.0350283110213017	+	lncRNA
LINC01166	chr10	132965283	132966132	850	0.759746218516289	0.0350283110213017	-	lncRNA
LINC01167	chr10	132965283	132966132	850	0.759746218516289	0.0350283110213017	-	lncRNA
APOC3	chr11	116826588	116826853	266	-0.425271111431865	0.0350362044287278	+	protein_coding
APOA4	chr11	116826588	116826853	266	-0.425271111431865	0.0350362044287278	-	protein_coding
LNCOC1	chr8	142717819	142718341	523	-0.668215293577423	0.0350993516881367	-	lncRNA
CABLES1	chr18	23143474	23143625	152	-0.587655944212634	0.0351309253178412	+	protein_coding
PCBP3	chr21	45800973	45804140	3168	-0.268143541323478	0.0351309253178412	+	protein_coding
CTNND2	chr5	11397561	11397821	261	-0.985706094253779	0.0351967037130589	-	protein_coding
KCNJ11	chr11	17386631	17386905	275	-0.857084074783173	0.035249326429233	-	protein_coding
SHMT2	chr12	57223138	57225298	2161	-0.550869759485314	0.0354413993432685	+	protein_coding
FBXO32	chr8	123508587	123508978	392	-0.999085249070812	0.0355334890965732	-	protein_coding
SFXN5	chr2	72990358	72992705	2348	-0.584782492994397	0.0355387513681906	-	protein_coding
ADORA2A	chr22	24427450	24427589	140	0.378037702673012	0.0355703249978951	+	protein_coding
SPECC1L-ADORA2A	chr22	24427450	24427589	140	0.378037702673012	0.0355703249978951	+	protein_coding
LOC339874	chr3	131361769	131361799	31	-0.453439599110321	0.0356282099856866	-
LOC101927969	chr5	168718817	168720168	1352	-0.590768206656985	0.0356466279363476	+
SLIT3	chr5	168718817	168720168	1352	-0.590768206656985	0.0356466279363476	-	protein_coding
FGF13	chrX	139204518	139204547	30	-0.357827670740842	0.0358597499368527	-	protein_coding
LOC157273	chr8	9248703	9251135	2433	-0.359054043898358	0.0359044792456007	+
EXTL3	chr8	28753178	28753776	599	-0.656132032779821	0.035920266060453	+	protein_coding
JMJD8	chr16	682985	684711	1727	-0.66102134436796	0.035991306727288	-	protein_coding
WDR24	chr16	682985	684711	1727	-0.66102134436796	0.035991306727288	-	protein_coding
MSLN	chr16	682985	684711	1727	-0.66102134436796	0.035991306727288	+	protein_coding
CNTN1	chr12	40868473	40868760	288	-0.596151834054222	0.0360044624063316	+	protein_coding
FOXE3	chr1	47416622	47416651	30	0.109823049291053	0.0360702408015492	+	protein_coding
SLC45A4	chr8	141210226	141210933	708	-0.876025930144393	0.0360781342089753	-	protein_coding
ELMO1	chr7	37447357	37447597	241	0.680761878027146	0.0361281257893407	-	protein_coding
MC1R	chr16	89915795	89916228	434	0.631263976402315	0.0361728550980887	+	protein_coding
TUBB3	chr16	89915795	89916228	434	0.631263976402315	0.0361728550980887	+	protein_coding
ZIC3	chrX	137567059	137567120	62	-0.865269441779959	0.0363622968763156	+	protein_coding
FGF3	chr11	69810390	69810685	296	-0.31727153911304	0.0364307064073419	-	protein_coding
GLB1L2	chr11	134376736	134376860	125	-0.679608006708354	0.0364543866296203	+	protein_coding
SPPL2B	chr19	2337459	2337503	45	-0.53937789813789	0.0365043782099857	+	protein_coding
H2AFY	chr5	135374095	135377770	3676	-0.65134231684374	0.0365254272964553	-
COL4A2	chr13	110479113	110480932	1820	0.67387240200064	0.036528058432264	+	protein_coding
ART1	chr11	3659669	3659852	184	0.665775587861744	0.0365938368274817	+	protein_coding
COL20A1	chr20	63322674	63322848	175	-0.623000308333713	0.0366148859139513	+	protein_coding
UBE2O	chr17	76455927	76456069	143	-0.620178092578882	0.0366385661362297	-	protein_coding
AANAT	chr17	76455927	76456069	143	-0.620178092578882	0.0366385661362297	+	protein_coding
ABLIM2	chr4	8126645	8127665	1021	-0.54464996993356	0.0367727540624737	-	protein_coding
WDR27	chr6	169489236	169489447	212	-0.571480709276191	0.0368622126799697	-	protein_coding
SLC46A3	chr13	28718927	28719317	391	-0.114693121852491	0.036885892902248	-	protein_coding
CDH1	chr16	68768856	68772278	3423	-0.616851932527191	0.0368964174454829	+	protein_coding
LINC01164	chr10	131785068	131787020	1953	-0.609877845388444	0.0370069251494485	-	lncRNA
CACNG2	chr22	36630008	36630292	285	-0.668846705677199	0.0370306053717269	-	protein_coding
LRIG3	chr12	58877432	58877539	108	-1.04799215091766	0.0371069083101793	-	protein_coding
LOC286083	chr8	1300280	1302192	1913	-0.551760152301106	0.0371490064831186	-
PDPN	chr1	13590389	13590926	538	-0.594204912200454	0.037172686705397	+	protein_coding
NORAD	chr20	36052604	36052965	362	0.26773340313065	0.0371937357918666	-	lncRNA
TRAF3IP1	chr2	238379107	238380252	1146	0.529875490978749	0.0372332028289972	+	protein_coding
LRP1	chr12	57169166	57169232	67	-0.410380470048992	0.0372410962364233	+	protein_coding
MUC3A	chr7	100959783	100961202	1420	-0.634571901123954	0.0372568830512756	+	protein_coding
OTUB2	chr14	94036466	94037225	760	-0.601309750612818	0.0373042434958323	+	protein_coding
ALK	chr2	29280249	29282295	2047	-0.571154732814353	0.0373989643849457	-	protein_coding
CPXM2	chr10	123904524	123907145	2622	-0.692408526174734	0.0374647427801633	-	protein_coding
LGR5	chr12	71437686	71438391	706	-0.503387991112783	0.03751210322472	+	protein_coding
TSPAN8	chr12	71437686	71438391	706	-0.503387991112783	0.03751210322472	-	protein_coding
LATS2	chr13	20993637	20995506	1870	-0.263797856058107	0.0375252589037636	-	protein_coding
TST	chr22	37024548	37024766	219	-0.305144533775547	0.037530521175381	-	protein_coding
MPST	chr22	37024548	37024766	219	-0.305144533775547	0.037530521175381	+	protein_coding
UQCRH	chr1	46303649	46303978	330	-0.128741689102557	0.0375489391260419	+	protein_coding
LRRC41	chr1	46303649	46303978	330	-0.128741689102557	0.0375489391260419	-	protein_coding
NUP188	chr15	128969279	128970085	807	-0.338555970195641	0.0375673570767029	+	protein_coding
LYSMD2	chr9	51736783	51738550	1768	-0.719007766156045	0.0375673570767029	-	protein_coding
IHH	chr2	219055465	219055534	70	-0.557574394912166	0.037619979792877	-	protein_coding
CFL1	chr11	65858256	65858302	47	-0.0816567512791728	0.0376305043361118	-	protein_coding
MUS81	chr11	65858256	65858302	47	-0.0816567512791728	0.0376305043361118	+	protein_coding
HS6ST3	chr13	96552564	96554015	1452	-0.939659736447658	0.0376410288793466	+	protein_coding
RNU2-1	chr17	43246680	43246775	96	-0.236091104630814	0.0376489222867728	-	snRNA
CCDC200	chr17	43246680	43246775	96	-0.236091104630814	0.0376489222867728	-	protein_coding
NXN	chr17	901990	904962	2973	-0.535758729154114	0.0376515534225815	-	protein_coding
ATP10A	chr15	25758734	25758846	113	-0.286012766688991	0.0376594468300076	-	protein_coding
FBLN2	chr3	13632858	13633334	477	-0.554801097832023	0.0376910204597121	+	protein_coding
NOTCH1	chr9	136507039	136507083	45	-0.598073310970351	0.0377673233981645	-	protein_coding
SIRT7	chr17	81914252	81915496	1245	0.22008945961816	0.0378199461143386	-	protein_coding
PCYT2	chr17	81914252	81915496	1245	0.22008945961816	0.0378199461143386	-	protein_coding
MIR378F	chr1	23928129	23928207	79	0.421275108997714	0.0378804622379389	+	miRNA
GNB1L	chr22	19798069	19800709	2641	-0.330788389341221	0.0379804453986697	-	protein_coding
HES4	chr1	1000045	1000135	91	-0.142411791348785	0.0380409615222699	-	protein_coding
ISG15	chr1	1000045	1000135	91	-0.142411791348785	0.0380409615222699	+	protein_coding
XYLT1	chr16	17431173	17431810	638	-0.605017880833661	0.0381619937694704	-	protein_coding
OCA2	chr15	27992583	27994498	1916	-0.559960250569887	0.0381619937694704	-	protein_coding
TMEM266	chr15	76143215	76143364	150	-0.791943649693201	0.0382330344363055	+	protein_coding
SLC1A7	chr1	53110377	53110825	449	-0.641917505604832	0.0382619769302012	-	protein_coding
LHX6	chr9	122225509	122226145	637	-0.814985839517822	0.0382988128315231	-	protein_coding
RPH3AL	chr17	290718	292595	1878	-0.44923642852857	0.0382988128315231	-	protein_coding
MYL4	chr17	47219618	47220640	1023	-0.681329528292067	0.0383093373747579	+	protein_coding
IRX4	chr5	1879653	1879747	95	-0.447847638219643	0.0384119516712975	-	protein_coding
SPEG	chr2	219471290	219473550	2261	-0.515205123666688	0.0384145828071062	+	protein_coding
LINC00159	chr21	32098229	32098862	634	-0.655024956311104	0.038425107350341	-	lncRNA
TADA2B	chr4	7057570	7060461	2892	0.641549703649204	0.0384461564368106	+	protein_coding
GRPEL1	chr4	7057570	7060461	2892	0.641549703649204	0.0384461564368106	-	protein_coding
LRRFIP1	chr2	237703434	237703614	181	-0.535682177375144	0.0384566809800455	+	protein_coding
FLOT1	chr6	30732514	30733193	680	0.469934264250959	0.0384908857455586	-	protein_coding
LOC101927914	chr7	157468438	157470148	1711	-0.415248598605746	0.0385303527826892	+
WDPCP	chr2	63211179	63211987	809	-0.576236758706326	0.0385408773259241	-	protein_coding
HIPK2	chr7	139679534	139680980	1447	0.508032952787845	0.0386513850298897	-	protein_coding
DBH	chr9	133642000	133642886	887	-0.636298925611338	0.0386540161656984	+	protein_coding
MYL5	chr4	680680	682038	1359	-0.430860623478463	0.0386855897954029	+	protein_coding
KSR1	chr17	27519110	27519523	414	0.771672391888822	0.0386987454744464	+	protein_coding
HNRNPH3	chr10	68330853	68331031	179	0.621701761582591	0.0387066388818725	+	protein_coding
PBLD	chr10	68330853	68331031	179	0.621701761582591	0.0387066388818725	-	protein_coding
DKFZP434A062	chr9	136323366	136323578	213	-0.518134924693209	0.0387408436473857	-	lncRNA
RBPMS	chr8	30441141	30441979	839	-0.696160740703767	0.0387882040919424	+	protein_coding
MATN2	chr8	97918251	97919613	1363	0.730738111757855	0.0387987286351772	+	protein_coding
ENTPD6	chr20	25196626	25196702	77	-0.651738774070352	0.0388092531784121	+	protein_coding
ACTN3	chr11	66560225	66560690	466	-0.485608400984108	0.0388671381662036	+	protein_coding
PLD6	chr17	17205005	17206061	1057	-0.299314641254846	0.0389829081417866	-	protein_coding
FLCN	chr17	17205005	17206061	1057	-0.299314641254846	0.0389829081417866	-	protein_coding
LOC100506801	chr16	21290149	21290245	97	0.090294908720699	0.0390039572282563	+	protein_coding
ECE1	chr18	21290149	21290245	97	0.090294908720699	0.0390039572282563	-	protein_coding
HSD17B2	chr1	82070168	82070551	384	-0.552369798511769	0.0390039572282563	+
SKOR2	chr1	47248605	47248736	132	-0.407660787064412	0.0390039572282563	-	protein_coding
DHRSX	chrX	2451536	2452531	996	-0.534611320693563	0.039006588364065	-	protein_coding
GMEB2	chr20	63617468	63617607	140	-0.927788970844189	0.0390276374505346	-	protein_coding
CROCC	chr1	16952079	16952199	121	-0.72145411511453	0.0390328997221521	+	protein_coding
KCNJ6	chr21	37641690	37642218	529	-0.600521859455802	0.0390460554011956	-	protein_coding
PRSS22	chr16	2856170	2857012	843	-0.288532826888379	0.0390539488086217	-	protein_coding
LINC00487	chr2	6768152	6772753	4602	0.542784766147683	0.0392249726361876	-	lncRNA
PMEPA1	chr20	57702132	57702240	109	0.679410585304973	0.0392249726361876	-	protein_coding
LINC00842	chr10	46516548	46518972	2425	-0.336694315801802	0.0392433905868485	+	lncRNA
IL12RB1	chr19	18062212	18062647	436	-0.481978152959271	0.0392539151300834	-	protein_coding
STOML1	chr15	73985332	73988677	3346	-0.431636951382025	0.0392644396733182	-	protein_coding
STAC3	chr12	57248783	57249859	1077	0.479320897582638	0.0392723330807443	-	protein_coding
R3HDM2	chr12	57248783	57249859	1077	0.479320897582638	0.0392723330807443	-	protein_coding
ZNF48	chr16	30399040	30399158	119	-0.90793658886945	0.039274964216553	+	protein_coding
UBE3B	chr12	109521090	109521202	113	-0.563777355731876	0.0393065378462575	+	protein_coding
AKAP8	chr2	15373998	15375860	1863	0.462308643453737	0.0393065378462575	-	protein_coding
GLI2	chr19	120987959	120988503	545	0.17623616796634	0.0393065378462575	+	protein_coding
MIR6126	chr16	3485912	3486619	708	-0.431457900102692	0.0393144312536836	-	miRNA
CLUAP1	chr16	3485912	3486619	708	-0.431457900102692	0.0393144312536836	+	protein_coding
SLC9A3	chr5	498645	498920	276	-0.5192795936631	0.0393802096489012	-	protein_coding
TEKT5	chr16	10651318	10652240	923	-0.619529646160579	0.0393881030563274	-	protein_coding
TCIRG1	chr11	68042626	68042688	63	-0.643190808591165	0.0394249389576492	+	protein_coding
MIR6753	chr11	68042626	68042688	63	-0.643190808591165	0.0394249389576492	+	miRNA
MAPK11	chr22	50275406	50277033	1628	-0.563558860646457	0.0394433569083102	-	protein_coding
ERO1B	chr1	236281336	236282322	987	0.106763785947283	0.0394459880441189	-	protein_coding
BAZ1B	chr7	73510157	73511140	984	0.295718048375551	0.0394459880441189	-	protein_coding
CAPN10	chr2	240589510	240589844	335	0.691993430792515	0.0394880862170582	+	protein_coding
CAPN10-DT	chr2	240589510	240589844	335	0.691993430792515	0.0394880862170582	-	lncRNA
GPR35	chr2	240589510	240589844	335	0.691993430792515	0.0394880862170582	+	protein_coding
RABGAP1L	chr1	174615811	174615878	68	-0.446135817992616	0.0395117664393365	+	protein_coding
DLK1	chr14	100736563	100737384	822	-0.63791361526402	0.0395564957480845	+	protein_coding
EIF4ENIF1	chr22	31496979	31497391	413	0.237852506669831	0.0395985939210238	-	protein_coding
SFI1	chr22	31496979	31497391	413	0.237852506669831	0.0395985939210238	+	protein_coding
PWWP2B	chr10	132414038	132417651	3614	-0.336817993859254	0.0396143807358761	+	protein_coding
OSBPL5	chr11	3093257	3093566	310	-0.504631653156985	0.039632798686537	-	protein_coding
DGKQ	chr4	974137	974188	52	-0.601597981272184	0.0396933148101372	-	protein_coding
PHF2	chr9	93678532	93678570	39	-0.78003447687813	0.0397248884398417	+	protein_coding
CTBP2	chr10	125105131	125106046	916	0.566323449251111	0.0397275195756504	-	lncRNA
ZMIZ1-AS1	chr10	79023275	79025718	2444	-0.510694102314151	0.0397275195756504	-	protein_coding
CA3	chr8	85423540	85424639	1100	-0.669037588632971	0.0397485686621201	+	protein_coding
TRIM36	chr5	115179267	115179572	306	-0.679052669010416	0.0397854045634419	-	protein_coding
SLC35E4	chr22	30633643	30633889	247	-0.419083951806429	0.0397906668350594	+	protein_coding
LOC284395	chr19	29290761	29293404	2644	-0.754778856799096	0.0398248716005725	-
SYNE2	chr14	64219842	64222705	2864	-0.485342253165105	0.0398511829586596	+	protein_coding
ESR2	chr14	64219842	64222705	2864	-0.485342253165105	0.0398511829586596	-	protein_coding
HPSE2	chr10	99232060	99233043	984	0.703381119888028	0.0398617075018944	-	protein_coding
BCAR3	chr1	93608447	93609067	621	1.01513217188773	0.0398774943167467	-	protein_coding
NPSR1-AS1	chr7	34371916	34372329	414	-0.75445870511197	0.0399038056748337	-	lncRNA
EFCAB6	chr22	43628501	43630188	1688	-0.493909674568091	0.0399143302180685	-	protein_coding
RNF212	chr4	1070013	1070461	449	-0.415967039286206	0.0399669529342427	-	protein_coding
MADCAM1	chr19	498240	498432	193	-0.391445117374037	0.0400090511071819	+	protein_coding
LIMK1	chr7	74121296	74122197	902	-0.470313756847781	0.0400222067862255	+	protein_coding
MIR3681	chr2	12198578	12199364	787	-0.631004774845892	0.0401116654037215	+	miRNA
MIR3681HG	chr2	12198578	12199364	787	-0.631004774845892	0.0401116654037215	+	lncRNA
MTA2	chr11	62595644	62596770	1127	-0.421367618902651	0.0401116654037215	-	protein_coding
EEF1G	chr11	62595644	62596770	1127	-0.421367618902651	0.0401116654037215	-	protein_coding
TUT1	chr11	62595644	62596770	1127	-0.421367618902651	0.0401116654037215	-	protein_coding
TCTN1	chr12	110614070	110614103	34	0.10744675680504	0.040303738317757	+	protein_coding
KLHDC4	chr16	87720535	87720594	60	0.261159131000105	0.0403826723920182	-	protein_coding
TUBGCP3	chr13	112588602	112588683	82	-0.466444237875705	0.0403879346636356	-	protein_coding
FAM49B	chr8	129999328	130002825	3498	-0.521320837783941	0.0404431885156184	-
MIR4695	chr1	18885140	18889379	4240	-0.368856192511865	0.0405115980466448	-	miRNA
CCDC113	chr16	58255162	58255273	112	-0.548260378811262	0.0405247537256883	+	protein_coding
CDH13	chr16	83117045	83118466	1422	-0.597773008612164	0.0405563273553928	+	protein_coding
COBL	chr7	51013861	51016860	3000	-0.497473554391339	0.0405615896270102	-	protein_coding
PTCH1	chr9	95504586	95505498	913	0.834677361134415	0.0406799907384019	-	protein_coding
HTR6	chr1	19678952	19680261	1310	-0.257780286830183	0.0407220889113412	+	protein_coding
MATK	chr19	3793120	3794213	1094	-0.662106234484782	0.0407799738991328	-	protein_coding
LHX4	chr1	180231450	180231557	108	-0.34013777940875	0.0407852361707502	+	protein_coding
ATP2A3	chr17	3942915	3943420	506	0.639064362994311	0.0408115475288372	-	protein_coding
GALNT16	chr8	69339255	69340278	1024	-0.485895273513646	0.0408746947882462	+	protein_coding
PSCA	chr8	142680262	142681156	895	-0.768247956563555	0.0408746947882462	+	protein_coding
JRK	chr14	142680262	142681156	895	-0.768247956563555	0.0408746947882462	-	protein_coding
RGL3	chr19	11421400	11421480	81	-0.738507497237403	0.0409220552328029	-	protein_coding
CCDC151	chr19	11421400	11421480	81	-0.738507497237403	0.0409220552328029	-	protein_coding
DENND1A	chr9	123508981	123509274	294	-0.730773594244095	0.0409246863686116	-	protein_coding
DHX34	chr19	47375942	47376886	945	-0.265372250850134	0.0410036204428728	+	protein_coding
ZFHX3	chr16	72947027	72948255	1229	0.93700091821083	0.0410115138502989	-	protein_coding
CBX6	chr22	38867095	38868621	1527	-0.429765207340422	0.0410483497516208	-	protein_coding
TBC1D14	chr4	6938433	6941936	3504	0.390818653880918	0.0410878167887514	+	protein_coding
RFPL2	chr22	32203796	32203961	166	-1.05127077790795	0.041108865875221	-	protein_coding
RASGEF1C	chr1	180176799	180177420	622	0.606032645142854	0.0411772754062474	-	rRNA
RNA5S1	chr5	228635503	228635598	96	-0.8256031717686	0.0411772754062474	-	protein_coding
ACKR1	chr1	159201699	159203430	1732	-0.834779578955806	0.0412141113075693	+	protein_coding
CADM3-AS1	chr1	159201699	159203430	1732	-0.834779578955806	0.0412141113075693	-	lncRNA
CADM3	chr1	159201699	159203430	1732	-0.834779578955806	0.0412141113075693	+	protein_coding
STOML3	chr13	38995210	38995371	162	-0.662470717606459	0.0412535783446998	-	protein_coding
MIR497HG	chr17	7017431	7019859	2429	0.679719377742671	0.0412851519744043	-	lncRNA
MIR497	chr17	7017431	7019859	2429	0.679719377742671	0.0412851519744043	-	miRNA
MIR195	chr17	7017431	7019859	2429	0.679719377742671	0.0412851519744043	-	miRNA
BCL6B	chr17	7017431	7019859	2429	0.679719377742671	0.0412851519744043	+	protein_coding
RNASEK-C17orf49	chr17	7017431	7019859	2429	0.679719377742671	0.0412851519744043	+	protein_coding
C17orf49	chr17	7017431	7019859	2429	0.679719377742671	0.0412851519744043	+	protein_coding
LINC01315	chr22	42367742	42368847	1106	0.261391135393975	0.0412956765176391	-	lncRNA
SLC39A3	chr19	2727898	2730086	2189	0.703521151286702	0.0413404058263871	-	protein_coding
PRPF8	chr17	1671626	1675976	4351	0.388571044593927	0.0413482992338133	-	protein_coding
TAX1BP1	chr7	27740109	27741013	905	-0.118999498867493	0.0413851351351351	+	protein_coding
SYCP1	chr1	114907727	114907803	77	-0.507442894724959	0.0414351267155006	+	protein_coding
NFIA	chr1	61426491	61426564	74	-0.687868683091522	0.0414377578513093	+	protein_coding
GAK	chr4	862200	862998	799	0.396742369462669	0.0414561758019702	-	protein_coding
TTC30B	chr17	177553017	177553289	273	-0.382723116090638	0.041485118295866	-	protein_coding
ARHGDIA	chr2	81865807	81868294	2488	-0.529835177623064	0.041485118295866	-	protein_coding
TMEM141	chr9	136788849	136789206	358	-0.750622029601328	0.041574576913362	+	protein_coding
CCDC183	chr9	136788849	136789206	358	-0.750622029601328	0.041574576913362	+	protein_coding
INPP5A	chr10	132549281	132550187	907	-0.542726824245173	0.0415929948640229	+	protein_coding
ETV6	chr12	11870054	11870413	360	-0.649058111202747	0.0416719289382841	+	protein_coding
PPP2R2B	chr5	146706292	146708093	1802	-0.60960112019778	0.0417008714321798	-	protein_coding
SLC6A19	chr5	1208706	1208827	122	0.709930994602623	0.041753494148354	+	protein_coding
AHNAK	chr11	62538664	62539087	424	-0.987048584568457	0.0417666498273975	-	protein_coding
BANP	chr16	87950581	87951495	915	0.521482365593792	0.041798223457102	+	protein_coding
CFAP61	chr20	20251670	20251748	79	-0.598149279524815	0.0418034857287194	+	protein_coding
LINC01924	chr18	64247831	64249381	1551	-0.527177217917274	0.0418376904942325	+	lncRNA
LINC01538	chr18	64247831	64249381	1551	-0.527177217917274	0.0418376904942325	-	lncRNA
MASP1	chr3	187245384	187246699	1316	-0.523130139661433	0.0419008377536415	-	protein_coding
AGRN	chr1	1020126	1020142	17	-0.711571914894181	0.0419745095562853	+	protein_coding
C6orf99	chr6	158885727	158887099	1373	-0.56493258552871	0.0419850340995201	+	lncRNA
KAZN	chr1	15093764	15094248	485	-0.368583807438097	0.0420087143217984	+	protein_coding
TMPRSS6	chr22	37097665	37097792	128	-0.9426738749323	0.0420955418034857	-	protein_coding
PBX4	chr19	19568966	19570469	1504	-0.32303189498087	0.0420955418034857	-	protein_coding
SIGLEC6	chr19	51531197	51532034	838	-0.773796841676954	0.0421139597541467	-	protein_coding
CD248	chr11	66315533	66316835	1303	0.399337676254705	0.0421639513345121	-	protein_coding
CLCN7	chr16	1467230	1468488	1259	0.562444917250219	0.0421797381493643	-	protein_coding
UGT8	chr4	114595564	114595634	71	-0.604757195716128	0.0422560410878168	+	protein_coding
CCDC63	chr12	110861867	110863821	1955	-0.572378371386555	0.0423270817546519	+	protein_coding
PDE10A	chr6	165678580	165678642	63	0.712622856708204	0.0424218026437653	-	protein_coding
CD81	chr11	2389777	2394600	4824	-0.563135163716999	0.0424296960511914	+	protein_coding
TG	chr8	132906692	132906716	25	-0.215107287723961	0.0424981055822177	+	protein_coding
LGR6	chr1	202307446	202308487	1042	-0.550039893857118	0.0425296792119222	+	protein_coding
LHPP	chr10	124546690	124551891	5202	-0.29202004564149	0.0425901953355224	+	protein_coding
SV2C	chr5	76312473	76313037	565	-0.704892026157889	0.0425954576071398	+	protein_coding
GRHL2	chr8	101492029	101492294	266	0.498736336773412	0.0426007198787573	+	protein_coding
MLH1	chr3	36993441	36993714	274	-0.0847528918233382	0.042603351014566	+	protein_coding
EPM2AIP1	chr3	36993441	36993714	274	-0.0847528918233382	0.042603351014566	-	protein_coding
NLRP2	chr19	54989115	54991640	2526	-0.569458222579518	0.0426165066936095	+	protein_coding
NSG2	chr5	174119460	174119572	113	0.833289718086314	0.0426244001010356	+	protein_coding
TOM1L2	chr17	17957750	17957962	213	0.634883373957487	0.0426322935084617	-	protein_coding
ANKH	chr5	14751104	14751394	291	0.200955717609137	0.0427217521259577	-	protein_coding
MTHFD1L	chr6	150867295	150867496	202	-0.71180622427832	0.0427875305211754	+	protein_coding
ADSSL1	chr14	104737265	104738381	1117	-0.30529005691009	0.0428769891386714	+
SNX29	chr16	12161300	12162200	901	-0.448399858032828	0.0428875136819062	+	protein_coding
DCHS2	chr4	154490083	154491986	1904	0.323471416061042	0.0429033004967584	-	protein_coding
QRICH2	chr17	76276292	76278255	1964	-0.390875655980135	0.0429559232129326	-	protein_coding
CREBBP	chr16	3773849	3774877	1029	-0.530099423660391	0.0429585543487413	-	protein_coding
NACC2	chr9	136016405	136017729	1325	-0.272184303507597	0.0429664477561674	-	protein_coding
ST3GAL1	chr8	133492012	133493395	1384	-0.412436931459367	0.0429796034352109	-	protein_coding
TMEM108	chr3	133167489	133167888	400	-0.628157639136126	0.0429980213858719	+	protein_coding
PML	chr15	73994463	73995903	1441	0.310938213932563	0.0430006525216806	+	protein_coding
RUSC1	chr1	155320564	155321150	587	-0.637515728772449	0.0430243327439589	+	protein_coding
FDPS	chr1	155320564	155321150	587	-0.637515728772449	0.0430243327439589	+	protein_coding
RUSC1-AS1	chr1	155320564	155321150	587	-0.637515728772449	0.0430243327439589	-	lncRNA
AMBP	chr9	114076605	114078095	1491	-0.577670052826128	0.0430716931885156	-	protein_coding
GFRA1	chr10	116112901	116113661	761	-0.478781191927608	0.043076955460133	-	protein_coding
CHST13	chr3	126542219	126542846	628	-0.642224681711934	0.0430980045466027	+	protein_coding
C3orf22	chr3	126542219	126542846	628	-0.642224681711934	0.0430980045466027	-	protein_coding
LINC00229	chr22	44605388	44607472	2085	-0.596635160487443	0.043166414077629	-	lncRNA
F10	chr13	113144426	113144534	109	-0.334787442231758	0.0432032499789509	+	protein_coding
ZNF470	chr19	56567689	56567763	75	0.109880332567336	0.0432216679296119	+	protein_coding
LRP4	chr11	46889339	46889508	170	-0.593177312293894	0.0432242990654206	-	protein_coding
ASMT	chrX	1623455	1624098	644	-0.488925141363905	0.0432400858802728	+	protein_coding
SPAG4	chr20	35615895	35615922	28	-0.0960834218536674	0.0432427170160815	+	protein_coding
SLC2A1	chr1	42940264	42941301	1038	0.528016012241937	0.0432427170160815	-	protein_coding
MEF2D	chr1	156481911	156483058	1148	-0.305731729837322	0.043255872695125	-	protein_coding
RAD51B	chr14	68551340	68551857	518	0.54934588208237	0.0433032331396817	+	protein_coding
PPP2R3B	chrX	374497	374595	99	-0.221682309258486	0.043363749263282	-	protein_coding
KANSL3	chr2	96616544	96618335	1792	0.573994124662709	0.04340847857203	-	protein_coding
SMKR1	chr7	129502061	129502184	124	-0.316325023227846	0.0434558390165867	+	protein_coding
EPHA8	chr1	22576311	22576376	66	0.385034102410052	0.0435005683253347	+	protein_coding
VASH1-AS1	chr14	76788106	76790703	2598	0.42566038495985	0.0435374042266566	-	lncRNA
ANGEL1	chr14	76788106	76790703	2598	0.42566038495985	0.0435374042266566	-	protein_coding
MVP	chr16	29844829	29844899	71	-0.639205500026166	0.0435452976340827	+	protein_coding
LAMA1	chr5	7109731	7109954	224	-0.413362551799556	0.0435505599057001	-	protein_coding
PRDM9	chr18	23517595	23517781	187	-0.645861975377651	0.0435505599057001	+	protein_coding
ST6GALNAC3	chr1	76082094	76083409	1316	-0.509415720053883	0.0436636987454744	+	protein_coding
LINGO1	chr15	77704459	77705428	970	-0.750984142727249	0.0437242148690747	-	protein_coding
CAMK1D	chr10	12441090	12441267	178	0.681886718815428	0.0437952555359097	+	protein_coding
MAP7	chr6	136394109	136394235	127	0.176207217242183	0.0438426159804664	-	protein_coding
TESK2	chr1	45490455	45490886	432	-0.284437487781053	0.0438741896101709	-	protein_coding
TMEM161A	chr19	19137586	19137695	110	-0.472678747442571	0.0439031321040667	-	protein_coding
SRRM3	chr7	76276632	76277043	412	-0.747961442987456	0.0439057632398754	+	protein_coding
CTNNA2	chr2	79213734	79214783	1050	-0.698153823594008	0.0439846973141366	+	protein_coding
GAL3ST2	chr2	241795366	241796040	675	-0.730251394276612	0.0439978529931801	+	protein_coding
CNTD2	chr19	40226856	40229872	3017	-0.591714335762446	0.0440031152647975	-
RHPN1	chr8	143375582	143375651	70	0.51063555060136	0.0440583691167803	+	protein_coding
YIF1B	chr19	38309025	38309404	380	0.473873264396873	0.0440741559316326	-	protein_coding
ZHX3	chr20	41232832	41233341	510	-0.536582316562883	0.0441451965984676	-	protein_coding
ARHGEF4	chr2	131026729	131028216	1488	-0.623627272069235	0.0441794013639808	+	protein_coding
PROCA1	chr17	28701589	28704756	3168	-0.46960856437666	0.0441899259072156	-	protein_coding
SUPT6H	chr17	28701589	28704756	3168	-0.46960856437666	0.0441899259072156	+	protein_coding
FAM198B	chr4	158168935	158171023	2089	-0.608527130617921	0.0442214995369201	-
MDK	chr11	46378643	46379898	1256	-0.623880322350577	0.0442372863517723	+	protein_coding
DGKZ	chr11	46378643	46379898	1256	-0.623880322350577	0.0442372863517723	+	protein_coding
MOB3A	chr19	2078116	2078263	148	-0.47393676893716	0.0442714911172855	-	protein_coding
MISP3	chr3	14066946	14068663	1718	-0.596051023386645	0.044284646796329	+	protein_coding
MIR1199	chr19	14066946	14068663	1718	-0.596051023386645	0.044284646796329	+	protein_coding
ZNF589	chr19	48273457	48273524	68	-0.705886964573958	0.044284646796329	+	miRNA
USP10	chr16	84765380	84767149	1770	-0.626744456091319	0.0442978024753726	+	protein_coding
CALML3	chr10	5520554	5521572	1019	-0.715310026717612	0.044374105413825	+	protein_coding
CALML3-AS1	chr10	5520554	5521572	1019	-0.715310026717612	0.044374105413825	-	lncRNA
CSMD2	chr1	33623822	33625790	1969	-0.382000780961066	0.0443898922286773	-	protein_coding
HIST2H2AC	chr1	149886418	149886442	25	0.100452775218274	0.0443977856361034	+
HIST2H2BE	chr1	149886418	149886442	25	0.100452775218274	0.0443977856361034	-
HOXA5	chr7	27143727	27144082	356	0.492744824791212	0.0444425149448514	-	protein_coding
HOXA-AS3	chr7	27143727	27144082	356	0.492744824791212	0.0444425149448514	+	lncRNA
HOXA3	chr7	27143727	27144082	356	0.492744824791212	0.0444425149448514	-	protein_coding
RALGDS	chr9	133154076	133154224	149	-0.414004064314142	0.04452671129073	-	protein_coding
GBGT1	chr9	133154076	133154224	149	-0.414004064314142	0.04452671129073	-	protein_coding
SIDT2	chr11	117183498	117184137	640	-0.363692581268081	0.0445451292413909	+	protein_coding
WDR33	chr2	127710274	127710941	668	0.413659708981375	0.0445767028710954	-	protein_coding
TNFRSF8	chr1	12115553	12115679	127	-0.769591101446426	0.0446056453649912	+	protein_coding
ABCB8	chr7	151036431	151049146	12716	-0.216265265882146	0.0446345878588869	+	protein_coding
ASIC3	chr7	151036431	151049146	12716	-0.216265265882146	0.0446345878588869	+	protein_coding
TNNC2	chr20	45824478	45824569	92	-0.476380465706265	0.0446398501305043	-	protein_coding
SH2D5	chr1	20732537	20733750	1214	-0.119077851023795	0.0447161530689568	-	protein_coding
KCNK4	chr11	64290006	64291415	1410	-0.609243716851619	0.0447266776121916	+	protein_coding
KCNK4-TEX40	chr11	64290006	64291415	1410	-0.609243716851619	0.0447266776121916	+	lncRNA
CCDC88B	chr11	64345047	64347808	2762	-0.289427468623711	0.0447819314641745	+	protein_coding
MIR7155	chr11	64345047	64347808	2762	-0.289427468623711	0.0447819314641745	-	miRNA
C20orf203	chr20	32637850	32639138	1289	-0.684378515501938	0.044821398501305	-	protein_coding
TUBB6	chr18	12306781	12307436	656	-0.500027158542156	0.044821398501305	+	protein_coding
PRAF2	chrX	49072883	49073378	496	-0.549851295380568	0.044866127810053	-	protein_coding
MEFV	chr16	3241355	3243532	2178	-0.563103957379376	0.0448950703039488	-	protein_coding
TMEM63C	chr1	77213646	77214785	1140	0.54028541766118	0.0449161193904185	+	protein_coding
TAS1R3	chr1	1325984	1327620	1637	-0.381804484057218	0.0449161193904185	+	protein_coding
INTS11	chr1	1325984	1327620	1637	-0.381804484057218	0.0449161193904185	-	protein_coding
CPTP	chr14	1325984	1327620	1637	-0.381804484057218	0.0449161193904185	+	protein_coding
LINC00588	chr8	57279596	57280405	810	-0.631559912675706	0.0449661109707839	+	lncRNA
ASB13	chr10	5638650	5641773	3124	-0.550814943345532	0.0451502904773933	-	protein_coding
CYB5D1	chr17	7855375	7855635	261	0.429262615740891	0.0452713227245938	+	protein_coding
TMEM88	chr17	7855375	7855635	261	0.429262615740891	0.0452713227245938	+	protein_coding
B3GAT1	chr11	134385181	134385543	363	-0.572703414594632	0.0452792161320199	-	protein_coding
BCAS4	chr20	50859234	50860273	1040	-0.470896307769573	0.0452844784036373	+	protein_coding
HMCN2	chr8	130384619	130389093	4475	-0.443340112395281	0.0453160520333418	+	protein_coding
KCNK9	chr9	139640345	139642261	1917	-0.604440311548537	0.0453160520333418	-	protein_coding
SFMBT2	chr10	7358532	7359224	693	-0.349651091576284	0.0454502399595858	-	protein_coding
TTC7B	chr14	90578385	90579595	1211	-0.425200059282481	0.0454739201818641	-	protein_coding
COL6A1	chr21	45992053	45994972	2920	-0.258079667402635	0.0455318051696556	+	protein_coding
TNK2	chr3	195876352	195878260	1909	-0.179397051834567	0.045555485391934	-	protein_coding
DNMT3A	chr2	25254652	25254956	305	0.409274369872287	0.04564494400943	-	protein_coding
MYO1C	chr17	1468118	1469297	1180	-0.399424961755728	0.0458028121579523	-	protein_coding
CRK	chr17	1468118	1469297	1180	-0.399424961755728	0.0458028121579523	-	protein_coding
JAKMIP3	chr10	132109806	132112803	2998	-0.632308962676509	0.0458185989728046	+	protein_coding
TWNK	chr10	100986850	100987241	392	-0.137087138291291	0.04586859055317	+	protein_coding
MRPL43	chr10	100986850	100987241	392	-0.137087138291291	0.04586859055317	-	protein_coding
LINC00244	chr7	156539846	156540022	177	-0.762011631094558	0.0459527868990486	+	lncRNA
KCNK3	chr2	26728401	26728451	51	0.613187052141411	0.046002778479414	+	protein_coding
DCHS1	chr11	6629676	6631361	1686	-0.31235206525575	0.0460448766523533	-	protein_coding
HLX	chr1	220877183	220877224	42	-0.638997084845935	0.0460711880104403	+	protein_coding
HLX-AS1	chr1	220877183	220877224	42	-0.638997084845935	0.0460711880104403	-	lncRNA
WBP1	chr2	74458195	74458280	86	-0.200399828893559	0.0461106550475709	+	protein_coding
INO80B-WBP1	chr2	74458195	74458280	86	-0.200399828893559	0.0461106550475709	+	protein_coding
KIAA1671	chr22	25189449	25190461	1013	-0.703840949773194	0.0461527532205102	+	protein_coding
ALX4	chr11	44299831	44304199	4369	-0.418393756821817	0.0461527532205102	-	protein_coding
SH2B1	chr16	28862077	28862273	197	0.647431762361996	0.0461948513934495	+	protein_coding
ARHGAP27	chr17	45395608	45396225	618	-0.511149514467827	0.0462501052454323	-	protein_coding
ACTR3B	chr7	152853545	152853810	266	0.365542285119626	0.0463842931716763	+	protein_coding
POU3F4	chrX	83508565	83508614	50	-0.975446962411183	0.0463974488507199	+	protein_coding
TBX1	chr22	19769257	19769929	673	-0.465732161612986	0.0464211290729982	+	protein_coding
ZSCAN1	chr19	58049883	58050811	929	-0.567824379498502	0.0464290224804243	+	protein_coding
CTDP1	chr18	79747386	79747540	155	-0.509276719646081	0.0464474404310853	+	protein_coding
PLEKHG3	chr14	64743084	64743150	67	0.54735663161122	0.0464921697398333	+	protein_coding
AFAP1-AS1	chr4	7768658	7771115	2458	-0.646815977180892	0.0465342679127726	+	lncRNA
KIAA1656	chr22	30379717	30382167	2451	-0.309451972402138	0.0465789972215206	-
RNF215	chr22	30379717	30382167	2451	-0.309451972402138	0.0465789972215206	-	protein_coding
SEMA4F	chr2	74675974	74676623	650	-0.532288831885189	0.046584259493138	+	protein_coding
PPARA	chr22	46238642	46239909	1268	-0.480301921042065	0.0465895217647554	+	protein_coding
LOC101929353	chr4	100196665	100196874	210	0.502116014475374	0.0466526690241644	+
ODF3L1	chr15	75721257	75721557	301	-0.627455540887443	0.0466553001599731	+	protein_coding
CCDC88C	chr14	91351057	91356375	5319	-0.356642373712064	0.0466710869748253	-	protein_coding
MYH11	chr16	15809302	15809688	387	-0.501520478728538	0.0466947671971036	-	protein_coding
SS18L1	chr20	62157281	62159298	2018	0.402974941629673	0.0467026606045298	+	protein_coding
FBLL1	chr5	168529705	168529742	38	-0.168514193509757	0.0469289382840785	+	protein_coding
TRMU	chr22	46336030	46339506	3477	0.271398268602476	0.0469394628273133	+	protein_coding
ELAVL3	chr19	11473181	11473258	78	-0.473991696797796	0.0469947166792961	-	protein_coding
ZNF653	chr19	11473181	11473258	78	-0.473991696797796	0.0469947166792961	-	protein_coding
SNORD116-4	chr15	25055752	25060144	4393	-0.326278291109995	0.0470105034941484	+	snoRNA
SNORD116-5	chr15	25055752	25060144	4393	-0.326278291109995	0.0470105034941484	+	snoRNA
SNORD116-2	chr15	25055752	25060144	4393	-0.326278291109995	0.0470105034941484	+	snoRNA
CTU2	chr16	88714260	88714309	50	-0.557077312057058	0.0470447082596615	+	protein_coding
LOC100506639	chr5	43063868	43067523	3656	0.530736301798861	0.0470447082596615	+
LOC648987	chr5	43063868	43067523	3656	0.530736301798861	0.0470447082596615	-
GTF2F2	chr13	45120389	45120666	278	-0.105441416467573	0.047076281889366	+	protein_coding
KCNMA1	chr1	77000109	77001412	1304	-0.442168063339293	0.0470841752967921	-	protein_coding
TRIM63	chr12	26066531	26070856	4326	-0.706805896317707	0.0470841752967921	-	lncRNA
LINC02443	chr10	5240258	5242994	2737	-0.600175064289271	0.0470841752967921	-	protein_coding
RIMKLA	chr1	42388674	42389685	1012	-0.558079021774842	0.0471025932474531	+	protein_coding
ARNT2	chr15	80435195	80437732	2538	-0.544350366234234	0.0471473225562011	+	protein_coding
FGF19	chr11	69703675	69703743	69	-0.680506425984894	0.0472025764081839	-	protein_coding
PLXDC1	chr17	39144522	39145368	847	-0.550274955791771	0.0472736170750189	-	protein_coding
LOC254028	chr14	20602183	20603720	1538	-0.58020031702955	0.0473262397911931	+
RNASE11	chr14	20602183	20603720	1538	-0.58020031702955	0.0473262397911931	-	protein_coding
NDUFA11	chr19	5897541	5897734	194	-0.534395108843629	0.0473946493222194	-	protein_coding
FUT5	chr19	5897541	5897734	194	-0.534395108843629	0.0473946493222194	-	protein_coding
PFKL	chr21	44304509	44306150	1642	-0.447443232154621	0.0475314683842721	+	protein_coding
PHLDB1	chr11	118644098	118645123	1026	0.426358663240972	0.0476735497179422	+	protein_coding
BRD9	chr5	856093	856329	237	-0.437256872088117	0.0476893365327945	-	protein_coding
FMN1	chr15	32861726	32862108	383	0.437820367718983	0.0477314347057338	-	protein_coding
CCL17	chr16	57414126	57418096	3971	-0.429235478738818	0.04788140944683	+	protein_coding
SDR42E1	chr16	82010036	82011678	1643	-0.51015836227311	0.0482287193735792	-	protein_coding
CRYBG2	chr1	26346132	26346630	499	-0.547284176384506	0.0482971289046055	-	protein_coding
CEMIP	chr15	80901401	80903246	1846	-0.671766359600695	0.0484707838679801	+	protein_coding
PANK4	chr1	2508762	2511670	2909	-0.368146659915164	0.0485339311273891	-	protein_coding
KCNQ2	chr20	63459404	63462972	3569	-0.541961379166456	0.0485628736212848	-	protein_coding
UBTD2	chr5	172215833	172216036	204	0.459068280151759	0.0486102340658415	-	protein_coding
PTPRM	chr18	8139296	8139468	173	-0.638031323066328	0.0487075860907637	+	protein_coding
ABHD12	chr20	25321571	25324732	3162	0.359407242819433	0.0487707333501726	-	protein_coding
PRSS45	chr3	46811266	46811324	59	-0.567603853003173	0.0488233560663467	-
PRSS50	chr3	46811266	46811324	59	-0.567603853003173	0.0488233560663467	-	protein_coding
LOC100506388	chr17	326110	326532	423	-0.768134357231259	0.0488365117453902	+
RAB20	chr13	110550019	110550683	665	-0.50546796906204	0.0488365117453902	-	protein_coding
LINC01806	chr2	161244996	161245036	41	-0.863596422500817	0.0488707165109034	+	lncRNA
LINC01749	chr20	63064521	63069023	4503	-0.291267216189352	0.048883872189947	+	lncRNA
ZNF592	chr15	84786986	84787104	119	-0.427558176688594	0.0488891344615644	+	protein_coding
GPHB5	chr14	63322876	63323568	693	-0.691013584362035	0.0489180769554601	-	protein_coding
FREM2	chr13	38716728	38716800	73	-0.793220966086275	0.0489628062642081	+	protein_coding
PLEKHG5	chr1	6474808	6475638	831	-0.570664292086469	0.0489812242148691	-	protein_coding
PIK3R5	chr17	8909437	8912934	3498	-0.593150641023792	0.04899964216553	-	protein_coding
ZFPM2-AS1	chr8	106023672	106024731	1060	-0.503410642950131	0.0490075355729561	-	lncRNA
TRIO	chr5	14457793	14461090	3298	-0.466652414042953	0.0490101667087648	+	protein_coding
CCDC12	chr3	46925216	46926278	1063	0.591214833091811	0.0491154121411131	-	protein_coding
HSPA1B	chr6	31827858	31827901	44	0.0715221114776407	0.0491259366843479	+	protein_coding
PAG1	chr8	80992946	80993369	424	0.632440453999295	0.0491601414498611	-	protein_coding
ADGRD1-AS1	chr12	130994187	130994286	100	-0.398871704977882	0.0491706659930959	-	lncRNA
PEBP4	chr8	22750193	22752959	2767	-0.380614850444499	0.0491864528079481	-	protein_coding
FOXRED2	chr22	36506549	36506849	301	0.148893881882291	0.0491917150795655	-	protein_coding
ZNF295-AS1	chr21	42024042	42026186	2145	-0.292457963635151	0.0492785425612528	+	lncRNA
ENPP6	chr4	184141439	184142286	848	-0.462206585194173	0.0492838048328703	-	protein_coding
CUX1	chr7	101912415	101913098	684	-0.948715374163492	0.0492916982402964	+	protein_coding
ZNF208	chr19	21976850	21978912	2063	-0.746151215937316	0.0493653700429401	-	protein_coding
C11orf53	chr11	111253431	111253970	540	-0.487603707268523	0.0493680011787488	+	protein_coding
RAP1GAP	chr1	21610114	21611546	1433	-0.619355403748643	0.049375894586175	-	protein_coding
DCST2	chr1	155019237	155020515	1279	-0.501723269020965	0.0494311484381578	-	protein_coding
LOC105378349	chr10	70954471	70955242	772	-0.452031124579162	0.0494416729813926	+
C7orf50	chr9	1102227	1102290	64	0.78980741577124	0.0495048202408016	-	protein_coding
UAP1L1	chr7	137078489	137078949	461	-1.05836201693753	0.0495048202408016	+	protein_coding
TALDO1	chr11	758065	758261	197	-0.137211923933572	0.049599541129915	+	protein_coding
OR2L13	chr1	247936844	247936889	46	0.696276305895035	0.0496179590805759	+	protein_coding
PABPN1L	chr16	88869310	88869546	237	-0.374893475608855	0.0496521638460891	-	protein_coding
EEF2KMT	chr16	5100915	5102161	1247	-0.632856719244208	0.049715311105498	-	protein_coding
LLGL2	chr17	75574493	75576420	1928	-0.51956658731099	0.049715311105498	+	protein_coding
CALY	chr11	133339592	133340105	514	-0.603716082538873	0.0497258356487328	-	protein_coding
PRAP1	chr10	133339592	133340105	514	-0.603716082538873	0.0497258356487328	+	protein_coding
GDPD5	chr10	75441997	75443022	1026	-0.792553111939494	0.0497258356487328	-	protein_coding
PTPRG	chr3	62189313	62191424	2112	-0.518277767597065	0.0497284667845415	+	protein_coding
LINC02159	chr5	160936708	160938063	1356	-0.751289301992954	0.0498205565378463	-	lncRNA
AGBL1	chr15	86142049	86142455	407	-0.711348003216765	0.049823187673655	+	protein_coding
FGD2	chr6	37025970	37026290	321	-0.410522778335897	0.0499863180937947	+	protein_coding
