# Supplementary material for: Genome-wide analysis of DNA methylation in Hirschsprung enteric precursor cells: unraveling the epigenetic landscape of enteric nervous system development
Source: Clin Epigenetics. 2021 Mar 9;13:51. doi: 10.1186/s13148-021-01040-6 (PMC7942176; doi:10.1186/s13148-021-01040-6)
Supplement: Supplementary file 5 — Additional file 5 Table S5 Genes considered as promising candidates according to their biological processes. Genes in green were detected by GO analysis into the main enriched ontology clusters and previously described their involvement in HSCR. Genes in gray were detected by GO analysis into the main enriched ontology clusters and previously described their involvement in ENS. [file 13148_2021_1040_MOESM5_ESM.xlsx]

## Sheet: Genes_GO_pubmed
Supplementary file 5: Table 5. Genes considered as promising candidates according to their biological processes (558). Genes in green were detected by GO analysis into the main enriched ontology clusters and previously described their involvement in HSCR. Genes in gray were detected by GO analysis into the main enriched ontology clusters and previously described their involvement in ENS.
Genes included into the main enriched ontology clusters	Cell part morphogenesis (GO:0032990)	Synapse organization (GO:0050808)	Neuronal System (R-HSA-112316)	Regulation of neuron differentiation (GO:0045664)	Embryonic morphogenesis (GO:0048598)	Trans-synaptic signaling (GO:0099537)	Negative regulation of cell differentiation (GO:0045596)	Dendrite development (GO:0016358)	Regulation of hormone levels (GO:0010817)	Inorganic cation transmembrane transport (GO:0098662)		Genes related to HSCR onset (pubmed)	Genes related to ENS (pubmed)
AANAT									X			ABO	BTG2		HSCR genes detected by GO analysis
ABCB8										X		ACTN4	CALB1		ENS genes detected by GO analysis
ABCC1	X											ADORA2A	CELSR1
ABCC8			X						X	X		AES	DAB1
ABLIM2	X											AFAP1-AS1	DPP6
ABR					X	X			X			AHNAK	ELAVL3
ACACA			X									AP3B2	F10
ACTN3				X								ARNT2	FOXP3
ACTN4	X			X			X			X		ASCL1	HCN2
ADAM8	X								X			BCL11B	HES5
ADAMTS16				X								CA3	HIPK2
ADCY1	X		X			X			X			CACNA1C	LMNA
ADCY5			X						X			CAPN10	LPA
ADCY9			X									CHRNA7	MBP
ADGRB1	X	X		X		X						COL6A1	NINJ2
ADORA2A	X					X			X			CREBBP	NTN1
ADRA2B				X					X			CTNS	PANX2
AGAP2	X											DBH	PRPH
AGRN	X	X		X								DHCR7	SOCS3
AHI1					X							DSCAM	TRAPPC9
AHNAK										X		ECE1	BCL2L1
AKR1C1									X			FAT3	HLX
AKR1C2									X			FGD2	HOXB3
AKR1C3									X			GDNF	NOS3
ALK				X				X				GFRA1	PHOX2A
ALX4					X							GLI2	SLIT1
AMIGO1	X	X		X						X		IHH	SLIT3
AMIGO3		X		X								IRS1	SPRY2
ANAPC2	X	X		X		X		X				ITGB2	TBX1
ANK1	X											ITIH5	TRPV4
ANTXR1	X											KCNH2	ZIC1
AP2A1	X		X	X								KCNN3
AP2A2	X		X									LAMA1
APC2					X							MEG3
ARAP1				X								MUC4
ARHGAP39	X	X						X				NLRP12
ARHGDIA	X			X			X					NLRP3
ASCL1				X	X		X					NOTCH1
ASIC2		X		X		X				X		NR2F1
ASIC3										X		NTF3
ASMT									X			NTRK3
ATP10A				X								PCDHA9
ATP2A3										X		PTCH1
ATP2B2										X		RARB
ATP2C2										X		RBP3
ATP6V0A4										X		RBPMS
ATP6V1C2										X		RPS6KA3
ATP8B1				X	X							SH2B1
B9D1					X							SIX2
BAIAP3						X			X			SLC2A1
BASP1				X	X							SOX8
BCAR1	X			X								TERT
BCAR3					X							TNC
BCL11B	X			X								TST
BCL2L1	X			X		X						ZFHX3
BDKRB1				X						X
BEST2						X
BNC2				X
BTG2					X
C1QL4							X
CABP4	X				X
CACNA1B			X			X			X	X
CACNA1C	X		X		X	X			X	X
CACNA1D	X		X			X			X	X
CACNA1E			X			X			X	X
CACNA2D2		X	X	X		X			X	X
CACNA2D3			X							X
CACNG2		X	X			X				X
CALB1					X	X
CALML3			X
CALY			X
CAMK1D	X			X				X
CAPN10									X
CASZ1				X
CCDC151				X	X
CCDC88C	X
CCL17	X						X
CCL27	X
CD14									X
CD300A									X
CD81				X					X
CDC42EP2				X
CDC42EP4				X
CDH1		X				X			X
CDH13	X
CDH4	X			X
CELF4						X
CELSR1					X
CEMIP									X	X
CFL1	X	X		X	X			X
CHMP3									X
CHRM1			X			X			X
CHRNA7	X	X	X			X		X		X
CLSTN2		X		X		X
CNTN1	X			X						X
CNTN5		X
CNTNAP2	X
COBL	X			X	X		X	X
COL22A1	X
COL27A1				X
COL4A2	X				X
COL5A1	X				X		X
COL6A1	X				X
COL6A3	X
CORO1B	X			X
CPLX1			X			X			X
CPT1A									X
CRB2					X
CREBBP					X
CRK	X			X				X
CROCC				X
CRTAC1	X
CSF2					X
CSMD1									X
CTBP2		X				X			X
CTDP1				X			X
CTNNA2	X	X		X				X
CTNNA3						X
CTNND2	X	X						X
CTNS						X
CTSG									X
CUX1	X			X				X
CUX2	X	X		X		X		X
CYFIP1	X	X		X		X		X
CYP11B1									X
CYRIB	X
DAB1	X			X			X	X
DAB2IP	X	X		X			X	X
DAGLA			X			X
DBH						X			X
DCC	X			X		X	X	X
DCHS1					X
DEFB1	X
DGAT1									X
DGKQ									X
DGKZ						X
DHCR7				X					X
DHRS3									X
DICER1	X			X			X
DLGAP1			X			X
DLGAP2						X
DLGAP3		X	X			X
DLGAP4			X			X
DLX2				X	X		X
DNAJC5			X			X			X
DOCK11				X
DOK7		X
DPEP1	X
DPP6										X
DRD2	X	X	X	X		X			X	X
DRGX	X
DSCAM	X	X		X	X			X
DSCAML1	X				X
DUOX2									X
DUOXA2									X
DUSP2					X
ECE1					X				X
EFNB1	X				X
EIF4ENIF1				X			X
EIPR1									X
EMX2					X
EPHA4	X	X		X	X	X	X	X
EPHA6	X
EPHA8	X
EPHB1	X	X		X	X	X	X	X
EPHB3	X	X		X				X
EPHB6	X
ERN1									X
ERO1B									X
ESR1				X					X
ESR2				X
EVI5L				X			X
EXTL3				X
FAM3B									X
FARP1	X	X						X
FBXO31	X			X				X
FGD2				X
FGD5				X
FGF13	X	X		X		X	X			X
FGF14						X				X
FGF4	X				X
FLCN				X			X
FLOT1	X		X			X
FLOT2			X
FMN1				X
FOXE3					X		X
FOXK1									X
FOXP3							X		X
FREM2					X
FSTL4	X			X			X	X
FYN	X	X	X	X		X	X	X	X	X
FZD2					X
GAB2	X								X
GABBR2			X			X				X
GABRB3		X	X		X	X
GAK				X			X
GAS7	X
GBX1	X
GDNF	X	X	X		X	X		X	X
GDPD5				X
GFRA1	X
GLI2	X			X	X		X
GLIS1							X
GNAO1			X
GNG4			X	X						X
GNG7			X							X
GPR27									X
GPR35						X				X
GPRC5B				X
GRHL2	X			X	X		X
GRID1						X
GRIK3			X			X
GRIK4			X			X
GRK5			X
GRK6			X
GRM4			X			X			X
GSC					X
HAP1			X	X		X			X	X
HCN2			X			X				X
HDAC4				X			X
HDAC9									X
HES4					X
HES5				X	X		X
HEY2				X	X		X
HIPK2					X
HLX				X	X		X
HNF1B				X	X				X
HOXA3					X
HOXA5				X	X		X
HOXB3					X
HOXD3				X	X
HRH2	X					X
HS6ST1					X
HSD17B2									X
HSPA1B				X
HTR4			X			X
HTR5A			X			X
HTR6			X			X
ICE1									X
IFT140				X	X
IGSF9B		X				X
IHH	X			X	X		X
IMMT	X
INSIG1					X		X		X
IQSEC1								X
IRS1									X
IRX4					X
ITGAM		X			X				X
ITGB2	X			X	X				X
JAK3							X
JDP2							X
JSRP1										X
KANK1	X			X			X
KCNA6			X							X
KCNC2			X			X			X	X
KCNC4			X			X			X	X
KCNH2			X			X				X
KCNJ11			X			X			X	X
KCNJ5			X			X				X
KCNJ6			X							X
KCNK3			X		X	X				X
KCNK4			X			X				X
KCNK5						X				X
KCNK9			X			X				X
KCNMA1			X	X		X				X
KCNN3			X							X
KCNQ1			X		X	X			X	X
KCNQ2	X		X			X				X
KCNQ3	X		X			X				X
KCNQ5			X							X
KCNT1										X
KEL	X			X						X
KIF1A	X	X		X				X
KIF26B				X
KIRREL3	X	X
KLF13							X
KNDC1	X			X				X
LAMA1	X
LATS2				X
LCK										X
LGR5					X
LGR6	X			X
LHX4	X
LIMD1				X			X
LIMK1	X			X
LIMS2	X			X
LINGO1	X			X			X
LLGL1	X		X						X
LLGL2									X
LMF1									X
LRAT									X
LRFN2		X	X			X		X
LRIG3					X
LRP1	X			X			X		X
LRP4	X	X		X	X		X	X
LRP5					X		X		X
LRP5L					X				X
LRRC17							X
LRRC24		X		X
LRRC26										X
LTF							X
MACROH2A1					X
MAFB					X		X
MAPK11	X		X	X
MAPK7	X				X
MAPK8	X		X						X
MARK2	X			X
MARK4				X
MATN2	X							X
MBP	X				X	X
MCOLN1										X
MCTP1						X			X
MDK	X			X			X
MEG3				X
MEGF11					X
MFN2					X
MICAL2					X
MIR195				X
MIR424	X
MMP9	X				X		X
MTHFD1L					X
MUC12				X
MYH11	X
MYL5	X
MYO1C									X
MYRIP									X
NAGLU					X
NBEAL2	X
NDUFA11			X
NDUFA7			X
NELL1	X
NEUROD1				X	X				X
NFATC1							X
NFIA		X
NINJ2				X
NKAIN3										X
NKX2-6					X
NKX3-2					X		X
NLRP12									X
NLRP3									X
NOCT							X
NOS1AP		X	X			X		X		X
NOS3										X
NOTCH1	X			X	X		X		X
NPHS1									X
NPTN	X	X	X	X		X
NR1D1							X		X
NR2F1				X			X
NR4A3	X				X
NSMF	X			X		X		X
NTF3	X			X		X
NTN1	X	X		X	X		X	X
NTNG2	X	X		X		X		X
NTRK3	X	X	X	X	X	X	X	X
NTSR2						X
NUMA1									X
OLFM1	X			X
OLIG2				X			X
OR10H5						X
OXT		X		X		X			X
PALM		X		X
PANX2			X
PARVB	X			X
PAX8					X				X
PBLD							X
PBX4					X
PCDHA4			X
PCDHB13		X				X
PCDHGC3		X
PCDHGC4		X
PCDHGC5		X
PCNT									X
PCP4				X
PCSK2									X
PCSK6					X				X
PDE10A			X
PDE1C			X
PDPK1	X		X						X	X
PDPN	X			X
PFKL									X
PHACTR1	X							X
PHLDB1					X
PIK3C3									X
PIK3R5			X
PITX2					X
PKD1					X					X
PLA2G6	X					X			X	X
PLCB2			X
PLCG1	X					X				X
PLD6					X
PLEKHG5	X					X
PLXNA1	X			X
PLXNB2	X	X		X	X
PML				X
POMC									X
POR				X					X
POU3F4					X
PPARA				X			X
PPFIBP2		X	X
PPP2R2B			X
PPP2R2C			X
PPP2R3B			X
PRAMEF12							X
PRDM6							X
PREX1	X			X				X
PRKAG2			X
PRKAR1B			X			X
PRKAR2A	X		X
PRKCB			X			X			X
PRKCQ	X			X
PRKCZ	X			X		X			X
PRKN	X			X		X			X
PSMD11	X
PTAFR	X								X
PTBP1							X
PTCH1	X			X	X		X		X
PTP4A3									X
PTPRG				X			X
PTPRM	X				X
PTPRN2						X			X
PTPRS	X	X	X	X		X	X	X
RAI1				X
RAP1GAP	X			X			X
RAP1GAP2				X			X
RARB				X	X		X
RASA3										X
RASAL1	X			X
RASGRF1			X			X
RFLNA							X
RHOF				X
RIMBP2						X
RIMBP3						X
RND1	X			X
ROBO2	X	X		X	X		X
RPH3AL									X
RPL3	X
RPL35	X
RPS28	X
RPS6KA2	X		X
RPS6KA3	X		X	X
SCARB1									X
SCNN1B										X
SDK1		X		X	X			X
SDK2		X			X
SEMA4D	X	X		X			X	X
SEMA4F	X			X			X
SEPTIN9				X
SEZ6L		X
SHANK2	X	X	X	X		X		X
SHISA6		X				X		X
SIDT2									X
SIPA1				X
SIRT7									X
SIX1		X		X	X
SIX2					X		X
SIX3				X	X		X
SLC12A4				X		X				X
SLC12A7				X		X				X
SLC1A7			X
SLC20A2										X
SLC22A4										X
SLC24A4										X
SLC25A14										X
SLC2A1			X						X	X
SLC38A3			X							X
SLC39A3					X					X
SLC4A10				X		X				X
SLC5A10										X
SLC5A2										X
SLC6A11			X							X
SLC6A12			X							X
SLC6A19										X
SLC6A3			X	X		X				X
SLC6A6										X
SLC9A3										X
SLIT1	X	X		X			X
SLIT3	X			X
SMAD6					X		X
SMPD3				X					X
SOCS3				X	X
SORCS2						X
SORCS3						X
SOX8				X	X		X		X
SPEN				X
SPRY2				X	X		X
SPTBN2	X	X		X				X
SQSTM1						X
SRCIN1	X	X		X				X	X
SRGAP3	X
SS18L1	X			X				X
SSBP3					X
SSH3	X
STAC3						X				X
STOX1					X	X
SULT1A1									X
SUPT6H									X
SV2C						X
SYNDIG1		X		X
SYNE2				X
SYT17	X			X		X			X
TALDO1			X
TBC1D1				X
TBC1D10A				X
TBC1D14				X
TBC1D22A				X
TBC1D5				X
TBC1D9B				X
TBX1					X		X
TCIRG1									X	X
TCTN1	X				X
TENM2				X
TERT							X
TG									X
TGIF2				X	X
THBS2		X		X
TLE5				X
TMC8				X
TMEM108	X	X		X		X		X
TMEM64							X
TMEM97				X
TNC	X	X		X
TP53INP1							X
TP73				X			X		X
TPCN2										X
TPO					X				X
TRAF3IP1					X		X
TRDN						X				X
TRIM72							X
TRIO	X						X
TRPC7	X									X
TRPV4	X			X			X		X	X
TSC1		X		X	X		X			X
TUBB3	X		X
TUBB6	X		X
TWNK									X
UGT8	X
UNC5A	X
VAV2	X			X
VAX1	X						X
VAX2	X				X
WDPCP	X			X	X
WDR1	X			X		X
WNK2										X
WNT4	X				X		X		X
WNT6					X
ZBTB16					X		X
ZBTB17					X
ZFHX3				X
ZFPM1	X				X		X
ZIC1					X				X
ZIC3					X
ZMIZ1				X
ZMYND8		X		X		X		X
ZNF135				X
ZNF488				X
ZNF536				X			X
ZNF664-RFLNA							X
ZSWIM4	X			X
